# Supplementary material for: Genetic Characterization of a Core Set of a Tropical Maize Race Tuxpeño for Further Use in Maize Improvement
Source: PLoS One. 2012 Mar 7;7(3):e32626. doi: 10.1371/journal.pone.0032626 (PMC3296726; doi:10.1371/journal.pone.0032626)
Supplement: Table S1 — Information of lines collected and characterized in this study. (XLS) [file pone.0032626.s002.xls]

## Sheet: Table S1
Table S1. Information of lines collected and characterized in this study.
No.	Material type	Name/Code/Species	Origin	Heterotic pattern	Pedigree
1	Tuxpeño	CHISGP15	Mexico
2	Tuxpeño	MORE150	Mexico
3	Tuxpeño	NAYA148	Mexico
4	Tuxpeño	NAYA155	Mexico
5	Tuxpeño	NAYA267	Mexico
6	Tuxpeño	OAXAGP5	Mexico
7	Tuxpeño	SINA30	Mexico
8	Tuxpeño	SINA70	Mexico
9	Tuxpeño	SNLP56	Mexico
10	Tuxpeño	SNLP73	Mexico
11	Tuxpeño	SNLP87	Mexico
12	Tuxpeño	SNLPGP10	Mexico
13	Tuxpeño	SNLPGP11	Mexico
14	Tuxpeño	TAMA41	Mexico
15	Tuxpeño	TUXPENO VERACRUZANO	Mexico
16	Tuxpeño	VERA122	Mexico
17	Tuxpeño	VERA141	Mexico
18	Tuxpeño	VERA142	Mexico
19	Tuxpeño	VERA144	Mexico
20	Tuxpeño	VERA145	Mexico
21	Tuxpeño	VERA146	Mexico
22	Tuxpeño	VERA149	Mexico
23	Tuxpeño	VERA154	Mexico
24	Tuxpeño	VERA155	Mexico
25	Tuxpeño	VERA166	Mexico
26	Tuxpeño	VERA170	Mexico
27	Tuxpeño	VERA172	Mexico
28	Tuxpeño	VERA175	Mexico
29	Tuxpeño	VERA188	Mexico
30	Tuxpeño	VERA190	Mexico
31	Tuxpeño	VERA192	Mexico
32	Tuxpeño	VERA193	Mexico
33	Tuxpeño	VERA197	Mexico
34	Tuxpeño	VERA202	Mexico
35	Tuxpeño	VERA206	Mexico
36	Tuxpeño	VERA207	Mexico
37	Tuxpeño	VERA211	Mexico
38	Tuxpeño	VERA215	Mexico
39	Tuxpeño	VERA216	Mexico
40	Tuxpeño	VERA222	Mexico
41	Tuxpeño	VERA223	Mexico
42	Tuxpeño	VERA224	Mexico
43	Tuxpeño	VERA225	Mexico
44	Tuxpeño	VERA228	Mexico
45	Tuxpeño	VERA68	Mexico
46	Tuxpeño	VERAGP19	Mexico
47	Tuxpeño	VERAGP23	Mexico
48	Tuxpeño	VERAGP25	Mexico
49	Tuxpeño	VERAGP26	Mexico
50	Tuxpeño	VERAGP28	Mexico
51	Tuxpeño	VERAGP43	Mexico
52	Tuxpeño	ECUA674	Ecuador
53	Tuxpeño	CAMPGP5	Mexico
54	Tuxpeño	COAH19	Mexico
55	Tuxpeño	COMPUESTO TUXPENO	Mexico
56	Tuxpeño	JALI280	Mexico
57	Tuxpeño	JALI286	Mexico
58	Tuxpeño	MICH203	Mexico
59	Tuxpeño	NAYA152	Mexico
60	Tuxpeño	NAYA178	Mexico
61	Tuxpeño	NAYA284	Mexico
62	Tuxpeño	NAYA286	Mexico
63	Tuxpeño	NVOL10	Mexico
64	Tuxpeño	NVOL12	Mexico
65	Tuxpeño	QUER42	Mexico
66	Tuxpeño	QUER50	Mexico
67	Tuxpeño	QUER51	Mexico
68	Tuxpeño	SINA48	Mexico
69	Tuxpeño	SINA74	Mexico
70	Tuxpeño	SNLP19	Mexico
71	Tuxpeño	SNLP58	Mexico
72	Tuxpeño	SNLP70	Mexico
73	Tuxpeño	SNLPGP6	Mexico
74	Tuxpeño	SONO72	Mexico
75	Tuxpeño	TAMA28	Mexico
76	Tuxpeño	TAMA8	Mexico
77	Tuxpeño	VERA191	Mexico
78	Tuxpeño	CELEPAMC1	Mexico
79	Tuxpeño	CHIH4	Mexico
80	Tuxpeño	CHIS357	Mexico
81	Tuxpeño	CHIS362	Mexico
82	Tuxpeño	CHIS366	Mexico
83	Tuxpeño	CHIS431	Mexico
84	Tuxpeño	CHIS432	Mexico
85	Tuxpeño	CHIS463	Mexico
86	Tuxpeño	CHIS572	Mexico
87	Tuxpeño	CHIS635	Mexico
88	Tuxpeño	CHIS644	Mexico
89	Tuxpeño	CHIS743	Mexico
90	Tuxpeño	HIDA31	Mexico
91	Tuxpeño	JALI481	Mexico
92	Tuxpeño	JALI482	Mexico
93	Tuxpeño	JALI504	Mexico
94	Tuxpeño	MORE111	Mexico
95	Tuxpeño	MORE130	Mexico
96	Tuxpeño	NAYA210	Mexico
97	Tuxpeño	SINA152	Mexico
98	Tuxpeño	SNLP102	Mexico
99	Tuxpeño	SNLP145	Mexico
100	Tuxpeño	SNLP147	Mexico
101	Tuxpeño	SNLP151	Mexico
102	Tuxpeño	SNLP153	Mexico
103	Tuxpeño	SNLP156	Mexico
104	Tuxpeño	SNLP158	Mexico
105	Tuxpeño	SNLP28	Mexico
106	Tuxpeño	SNLP38	Mexico
107	Tuxpeño	SNLP51	Mexico
108	Tuxpeño	SNLP52	Mexico
109	Tuxpeño	SNLP66	Mexico
110	Tuxpeño	SNLP69	Mexico
111	Tuxpeño	SNLP81	Mexico
112	Tuxpeño	TAMA102	Mexico
113	Tuxpeño	TAMA131	Mexico
114	Tuxpeño	TAMA15	Mexico
115	Tuxpeño	TAMA17	Mexico
116	Tuxpeño	TAMA61	Mexico
117	Tuxpeño	TAMA65	Mexico
118	Tuxpeño	TUXPENOAMARILLO	Mexico
119	Tuxpeño	VERA167	Mexico
120	Tuxpeño	VERA234	Mexico
121	Tuxpeño	VERA240	Mexico
122	Tuxpeño	VERA262	Mexico
123	Tuxpeño	VERA287	Mexico
124	Tuxpeño	VERA577	Mexico
125	Tuxpeño	VERA657	Mexico
126	Tuxpeño	VERA67	Mexico
127	Tuxpeño	CHIS578	Mexico
128	Tuxpeño	HIDA46	Mexico
129	Tuxpeño	HIDAGP5	Mexico
130	Tuxpeño	HIDAGP7	Mexico
131	Tuxpeño	MICH182	Mexico
132	Tuxpeño	MICH200	Mexico
133	Tuxpeño	MICHGP2	Mexico
134	Tuxpeño	NAYA162	Mexico
135	Tuxpeño	PUEBGP63	Mexico
136	Tuxpeño	SINA21	Mexico
137	Tuxpeño	SNLP104	Mexico
138	Tuxpeño	SNLP105	Mexico
139	Tuxpeño	SNLP111	Mexico
140	Tuxpeño	SNLP112	Mexico
141	Tuxpeño	SNLP118	Mexico
142	Tuxpeño	SNLP131	Mexico
143	Tuxpeño	SNLP135	Mexico
144	Tuxpeño	SNLP24	Mexico
145	Tuxpeño	SNLP46	Mexico
146	Tuxpeño	SNLP54	Mexico
147	Tuxpeño	SNLP59	Mexico
148	Tuxpeño	SNLP80	Mexico
149	Tuxpeño	SNLP94	Mexico
150	Tuxpeño	SNLP99	Mexico
151	Tuxpeño	SNLPGP12	Mexico
152	Tuxpeño	SNLPGP15	Mexico
153	Tuxpeño	SNLPGP9	Mexico
154	Tuxpeño	TAMA125	Mexico
155	Tuxpeño	TAMA36	Mexico
156	Tuxpeño	VERA143	Mexico
157	Tuxpeño	VERA153	Mexico
158	Tuxpeño	VERA158	Mexico
159	Tuxpeño	VERA195	Mexico
160	Tuxpeño	VERA198	Mexico
161	Tuxpeño	VERA203	Mexico
162	Tuxpeño	VERA209	Mexico
163	Tuxpeño	VERA210	Mexico
164	Tuxpeño	VERA212	Mexico
165	Tuxpeño	VERA213	Mexico
166	Tuxpeño	VERA217	Mexico
167	Tuxpeño	VERA221	Mexico
168	Tuxpeño	VERA227	Mexico
169	Tuxpeño	VERA37	Mexico
170	Tuxpeño	VERA39	Mexico
171	Tuxpeño	VERAGP24	Mexico
172	Tuxpeño	VERAGP51	Mexico
173	Tuxpeño	VERAGP6	Mexico
174	Tuxpeño	AZTECATUXPENO	Brazil
175	Tuxpeño	COAH15	Mexico
176	Tuxpeño	COAH81	Mexico
177	Tuxpeño	NAYA153	Mexico
178	Tuxpeño	NAYA154	Mexico
179	Tuxpeño	NAYA160	Mexico
180	Tuxpeño	NAYA173	Mexico
181	Tuxpeño	NAYA174	Mexico
182	Tuxpeño	VERA8	Mexico
183	Tuxpeño	VERAGP34	Mexico
184	Tuxpeño	CHIHGP11	Mexico
185	Tuxpeño	CHIHGP16	Mexico
186	Tuxpeño	CHIS57	Mexico
187	Tuxpeño	CHIS61	Mexico
188	Tuxpeño	COAH50	Mexico
189	Tuxpeño	DURA22	Mexico
190	Tuxpeño	JALI281	Mexico
191	Tuxpeño	NAYA268	Mexico
192	Tuxpeño	NAYA274	Mexico
193	Tuxpeño	NAYA276	Mexico
194	Tuxpeño	NAYA277	Mexico
195	Tuxpeño	NVOL22	Mexico
196	Tuxpeño	NVOL4	Mexico
197	Tuxpeño	NVOL5	Mexico
198	Tuxpeño	NVOLGP5	Mexico
199	Tuxpeño	OAXA9	Mexico
200	Tuxpeño	SINA106	Mexico
201	Tuxpeño	SINA81	Mexico
202	Tuxpeño	SINA82	Mexico
203	Tuxpeño	SINA85	Mexico
204	Tuxpeño	SINA95	Mexico
205	Tuxpeño	SNLP77	Mexico
206	Tuxpeño	SONO74	Mexico
207	Tuxpeño	TAMA20	Mexico
208	Tuxpeño	TAMA21	Mexico
209	Tuxpeño	TAMA30	Mexico
210	Tuxpeño	TAMA32	Mexico
211	Tuxpeño	TAMA4	Mexico
212	Tuxpeño	TAMAGP4	Mexico
213	Tuxpeño	VERA177	Mexico
214	Tuxpeño	VERA23	Mexico
215	Tuxpeño	CHIS474	Mexico
216	Tuxpeño	CHIS484	Mexico
217	Tuxpeño	CHIS488	Mexico
218	Tuxpeño	CHIS500	Mexico
219	Tuxpeño	CHIS506	Mexico
220	Tuxpeño	CHIS535	Mexico
221	Tuxpeño	CHIS591	Mexico
222	Tuxpeño	CHIS593	Mexico
223	Tuxpeño	CHIS667	Mexico
224	Tuxpeño	COMPUESTO CAPITEIN	Mexico
225	Tuxpeño	DURA97	Mexico
226	Tuxpeño	MORE151	Mexico
227	Tuxpeño	PUEB873	Mexico
228	Tuxpeño	QROO94	Mexico
229	Tuxpeño	SNLP160	Mexico
230	Tuxpeño	SNLP200	Mexico
231	Tuxpeño	TABA14	Mexico
232	Tuxpeño	VERA263	Mexico
233	Tuxpeño	VERA413	Mexico
234	Tuxpeño	VENE692	Venezuela
235	Tuxpeño	JALI277	Mexico
236	Tuxpeño	NAYA168	Mexico
237	Tuxpeño	NAYA245	Mexico
238	Tuxpeño	SNLP14	Mexico
239	Tuxpeño	TAMA34	Mexico
240	Tuxpeño	TAMA37	Mexico
241	Tuxpeño	VERA91	Mexico
242	Tuxpeño	CHIS356	Mexico
243	Tuxpeño	CHIS373	Mexico
244	Tuxpeño	CHIS407	Mexico
245	Tuxpeño	CHIS411	Mexico
246	Tuxpeño	CHIS412	Mexico
247	Tuxpeño	CHIS416	Mexico
248	Tuxpeño	CHIS419B	Mexico
249	Tuxpeño	CHIS422	Mexico
250	Tuxpeño	CHIS423	Mexico
251	Tuxpeño	CHIS426	Mexico
252	Tuxpeño	CHIS437	Mexico
253	Tuxpeño	CHIS441	Mexico
254	Tuxpeño	CHIS453	Mexico
255	Tuxpeño	CHIS455	Mexico
256	Tuxpeño	CHIS457	Mexico
257	Tuxpeño	CHIS725	Mexico
258	Tuxpeño	CHIS779	Mexico
259	Tuxpeño	MORE148	Mexico
260	Tuxpeño	TAMA129	Mexico
261	Tuxpeño	VERA271	Mexico
262	Tuxpeño	TUXP1	Brazil
263	Tuxpeño	CHIS314	Mexico
264	Tuxpeño	CHIS788	Mexico
265	Tuxpeño	SEMIDENTADOAMARSYNT1	Mexico
266	Tuxpeño	TAMA135	Mexico
267	Tuxpeño	TAMA98	Mexico
268	Tuxpeño	TAMA99	Mexico
269	Tuxpeño	TUXPENOCREMA1	Mexico
270	Tuxpeño	VERA251	Mexico
271	Tuxpeño	CHIS424	Mexico
272	Tuxpeño	CHIS471	Mexico
273	Tuxpeño	CHIS515	Mexico
274	Tuxpeño	CHIS544	Mexico
275	Tuxpeño	CHIS563	Mexico
276	Tuxpeño	CHIS585	Mexico
277	Tuxpeño	CHIS587	Mexico
278	Tuxpeño	CHIS634	Mexico
279	Tuxpeño	OAXA17	Mexico
280	Tuxpeño	SNLP202	Mexico
281	Tuxpeño	SNLP203	Mexico
282	Tuxpeño	PUEB80	Mexico
283	Tuxpeño	PUEBGP34	Mexico
284	Tuxpeño	GUAT1009	Guatemala
285	Tuxpeño	GUAT1010	Guatemala
286	Tuxpeño	GUAT1030	Guatemala
287	Tuxpeño	GUAT1046	Guatemala
288	Tuxpeño	GUAT1096	Guatemala
289	Tuxpeño	GUAT1098	Guatemala
290	Tuxpeño	GUAT1099	Guatemala
291	Tuxpeño	GUAT1100	Guatemala
292	Tuxpeño	GUAT1150	Guatemala
293	Tuxpeño	GUAT1155	Guatemala
294	Tuxpeño	GUAT1160	Guatemala
295	Tuxpeño	GUAT1161	Guatemala
296	Tuxpeño	GUAT1164	Guatemala
297	Tuxpeño	GUAT1165	Guatemala
298	Tuxpeño	GUAT1166	Guatemala
299	Tuxpeño	GUAT1167	Guatemala
300	Tuxpeño	GUAT1168	Guatemala
301	Tuxpeño	GUAT1172	Guatemala
302	Tuxpeño	GUAT1174	Guatemala
303	Tuxpeño	GUAT1175	Guatemala
304	Tuxpeño	GUAT1177	Guatemala
305	Tuxpeño	GUAT1180	Guatemala
306	Tuxpeño	HIDA295	Mexico
307	Tuxpeño	HIDA313	Mexico
308	Tuxpeño	HIDA315	Mexico
309	Tuxpeño	SNLP291	Mexico
310	Tuxpeño	SNLP294	Mexico
311	Tuxpeño	SNLP300	Mexico
312	Tuxpeño	SNLP302	Mexico
313	Tuxpeño	SNLP323	Mexico
314	Tuxpeño	SNLP324	Mexico
315	Tuxpeño	SNLP334	Mexico
316	Tuxpeño	SNLP359	Mexico
317	Tuxpeño	SNLP363	Mexico
318	Tuxpeño	SNLP369	Mexico
319	Tuxpeño	SNLP372	Mexico
320	Tuxpeño	VERA745	Mexico
321	Tuxpeño	VERA750	Mexico
322	U.S. maize race	LANCASTER SURE CROP(DENT)	U.S.		Corn Belt Dent
323	U.S. maize race	GOURDSEED DENT.	U.S.		Corn Belt Dent
324	U.S. maize race	MINNESOTA #13	U.S.		Corn Belt Dent
325	U.S. maize race	GOLDEN GLOW	U.S.		Corn Belt Dent
326	U.S. maize race	SHOEPEG	U.S.		Sounthern Dent
327	U.S. maize race	CASH	U.S.		Corn Belt Dent
328	U.S. maize race	LEAMING	U.S.		Corn Belt Dent
329	U.S. maize race	LANCASTER SURECR	U.S.		Corn Belt Dent
330	U.S. maize race	MEXICAN JUNE	U.S.		Sounthern Dent
331	U.S. maize race	GOURDSEED	U.S.		Corn Belt Dent
332	U.S. maize race	JELLICORSE	U.S.		Sounthern Dent
333	U.S. maize race	HICKORY KING (TF)	U.S.		Sounthern Dent
334	U.S. maize race	MEX JUNE	U.S.		Sounthern Dent
335	U.S. maize race	JELLICORSE	U.S.		Sounthern Dent
336	CIMMYT population	ACROSS 8443	CIMMYT
337	CIMMYT single cross	CML247 X CML254	CIMMYT
338	CIMMYT population	POBLAC 21C6	CIMMYT
339	CIMMYT population	POBLAC 23C5	CIMMYT
340	CIMMYT population	POBLAC 24C10	CIMMYT
341	CIMMYT population	POBLAC 28C10	CIMMYT
342	CIMMYT population	POBLAC 32C6	CIMMYT
343	CIMMYT single cross	CML-444 x CML-445	CIMMYT
344	CIMMYT single cross	CML-202 X CML-395	CIMMYT
345	CIMMYT single cross	CML-312 SR x CML-395	CIMMYT
346	CIMMYT single cross	CML-442 x CML-312 SR	CIMMYT
347	Inbred lines	MO17	U.S.		187-2XC103
348	Inbred lines	CI7_1	U.S.		[(L317 X 33-16) 33-16(2)]
349	Inbred lines	DAN340	China		Lv9 X Podcorn
350	Inbred lines	K22_1	China		Derived from Ye478
351	GEM	GEM0033	U.S.	N	PE001n16F2S2-44
352	GEM	GEM0035	U.S.	N	PE001n16F2S2-172
353	GEM	GEM0036	U.S.	N	PE001n16F2S2-176
354	GEM	GEM0037	U.S.	N	PE001n16F2S2-181
355	GEM	GEM0039	U.S.	N	PE001n16F2S2-239
356	GEM	GEM0040	U.S.	N	PE001n16F2S2-431
357	GEM	GEM0041	U.S.	N	PE001n16F2S2-521
358	GEM	GEM0042	U.S.	N	PE001n16F2S2-705
359	GEM	GEM0043	U.S.	N	PE001n16F2S2-857
360	GEM	GEM0044	U.S.	N	CH05015:N12-140-1-B-B
361	GEM	GEM0045	U.S.	N	CH05015:N12-20-1-B-B
362	GEM	GEM0046	U.S.	N	CH05015:N15-8-1-B-B
363	GEM	GEM0047	U.S.	N	UR13085:N0215-14-1-B-B
364	GEM	GEM0048	U.S.	N	DKXL370:N11a20-31-1-B-B
365	GEM	GEM0056	U.S.	N	FS8B(T):N1809-946-1-B
366	GEM	GEM0057	U.S.	N	ARI01150:N04-545-1-B
367	GEM	GEM0058	U.S.	N	ARI01150:N04-696-1-B
368	GEM	GEM0059	U.S.	N	SCROI:N1310-398-1-B
369	GEM	GEM0060	U.S.	N	CHIS775:N1912-519-1-B-B
370	GEM	GEM0003	U.S.	S	2011-01_SE32-S17_F2S4_9148-Blk22/00
371	GEM	GEM0004	U.S.	S	2084-02_DK212T_S11_F2S4_9151-Blk38/00
372	GEM	GEM0005	U.S.	S	2086-01_DK212T_S11_F2S4_9154-Blk20/00
373	GEM	GEM0006	U.S.	S	2088-01_DK212T_S11_F2S4_9157-Blk29/00
374	GEM	GEM0009	U.S.	S	2111-01_DK212T_S11_F2S4_9166-Blk31/00
375	GEM	GEM0010	U.S.	S	2112-02_DK212T_S11_F2S4_9169-Blk20/00
376	GEM	GEM0011	U.S.	S	2116-02_DK212T_S11_F2S4_9172-Blk28/00
377	GEM	GEM0012	U.S.	S	2120-01_DK888_S11_F2S4_9175-Blk28/00
378	GEM	GEM0013	U.S.	S	2121-04_DK888_S11_F2S4_9178-Blk29/00
379	GEM	GEM0014	U.S.	S	2127-01_DK888_S11_F2S4_9181-Blk21/00
380	GEM	GEM0015	U.S.	S	2131-01_DK888_S11_F2S4_9184-Blk20/00
381	GEM	GEM0017	U.S.	S	2142-01_DK888_S11_F2S4_9190-Blk19/00
382	GEM	GEM0018	U.S.	S	2143-02_DK888_S11_F2S4_9193-Blk19/00
383	GEM	GEM0019	U.S.	S	2146-01_DK888_S11_F2S4_9196-Blk29/00
384	GEM	GEM0020	U.S.	S	2150-01_DK888_S11_F2S4_9199-Blk16/00
385	GEM	GEM0021	U.S.	S	2152-02_DK888_S11_F2S4_65/97-Blk/97-99
386	GEM	GEM0023	U.S.	S	2156-02_DK888_S11_F2S4_h92847-Blk13/00
387	GEM	GEM0024	U.S.	S	2201-01_DK830_S11_F2S4_9208-Blk27/00
388	GEM	GEM0025	U.S.	S	2226-02_XL370A_S11_F2S4_9211-Blk25/00
389	GEM	GEM0027	U.S.	S	2250-01_XL370A_S11_F2S4_9214-Blk21/00
390	GEM	GEM0028	U.S.	S	2250-02_XL370A_S11_F2S4_3363-Blk03/00
391	GEM	GEM0029	U.S.	S	2253-01_XL370A_S11_F2S4_9220-Blk24/00
392	GEM	GEM0030	U.S.	S	2258-03_XL380_S11_F2S4_71/97-Blk/98
393	GEM	GEM0031	U.S.	S	2282-01_XL380_S11_F2S4_9226-Blk26/00
394	GEM	GEM0032	U.S.	S	2283-01_XL380_S11_F2S4_9229-Blk20/00
395	GEM	GEM0049	U.S.	S	DKB844:S1601-512-1-B
396	GEM	GEM0050	U.S.	S	DKB844:S1601-517-1-B
397	GEM	GEM0051	U.S.	S	CUBA164:S2008a-83-1-B
398	GEM	GEM0052	U.S.	S	CUBA164:S2008a-326-1-B
399	GEM	GEM0053	U.S.	S	CUBA164:S15-192-2-B
400	GEM	GEM0054	U.S.	S	AR16035:S02-450-1-B
401	GEM	GEM0055	U.S.	S	AR16035:S02-443-1-B-B
402	GEM	GEM0061	U.S.	S	AR16026:S17-10-1-B-B
403	GEM	GEM0063	U.S.	S	CUBA164:S1511b-325-1-B-B
404	GEM	GEM0064	U.S.	S	CUBA164:S1511b-249-1-B-B
405	CML	CML32	CIMMYT	A	P28(TSR)S2-11-2-4-B-1-##
406	CML	CML77	CIMMYT	A	G32C19MH32-1-#1-5-1-###
407	CML	CML78	CIMMYT	A	G32C19MH32-1-#2-B-###-3-B
408	CML	CML81	CIMMYT	A	G32C19MH256-1-1-1-1-#*
409	CML	CML89	CIMMYT	A	Pob34C5HC188-1-#2-9-1-###
410	CML	CML99	CIMMYT	A	Pob42(STE)C1HC39-2-2-1-1-BB
411	CML	CML111	CIMMYT	A	(G32F32*POB42F258)-11-1-2-BBB
412	CML	CML115	CIMMYT	A	Pob45C2HC151(RIF)-#-5-1-2-BBB
413	CML	CML119	CIMMYT	A	B807-2-3-3-3-1-4-b1-b1#b1
414	CML	CML123	CIMMYT	A	(P47/MpSCWB4/3/PI209135/PI162927//P1218191/P1209135/4/PI20-9135/PI226685//P1317328/PI218191/3/P47/MpSWCB4)-9-2-3-b12-2-8-b1-b1
415	CML	CML129	CIMMYT	A	G32c19#32-1#1-5-1#b1#b1-2-b1-b1#b1
416	CML	CML134	CIMMYT	A	Pob45c2F151-1-2-5-3-1-2-4-b1-b1#b1
417	CML	CML135	CIMMYT	A	(P47c1F26-1-#b1-1/P47c1F187-1#b1-3)2-4-1#b1-30-1-b1-b1-b1#b1
418	CML	CML136	CIMMYT	A	(P47c1F26-1-#b1-1/P47c1F187-1#b1-3-2-5-
419	CML	CML137	CIMMYT	A	(P47c1F26-1-#b1-1/P47c1F187-1
420	CML	CML170	CIMMYT	A	G26Qc22MH9-3-1-5-1-B-B
421	CML	CML176	CIMMYT	A	(P63-12-2-1/P67-5-1-1)-1-2-B-B
422	CML	CML177	CIMMYT	A	G32H84-2-2-1-1-BB
423	CML	CML183	CIMMYT	A	G32QMH36-3-2-2-1-1-B-B
424	CML	CML250	CIMMYT	A	Pob21C5HC218-2-3-B-F-6#-BBB-f
425	CML	CML256	CIMMYT	A	(Pob21F38*Pob21F114)-2-1-2-1-BB-f
426	CML	CML258	CIMMYT	A	Pob21C5HC218-2-3-B-###-B-1-BBB-f
427	CML	CML260	CIMMYT	A	Pob21C6S1MH254-2-B-1-4-2-BB-f
428	CML	CML265	CIMMYT	A	Pob21C6S1MH254-2-B-1-4-5-BB-f
429	CML	CML273	CIMMYT	A	(AC7643*43F7)-2-3-2-1-BB-f
430	CML	CML274	CIMMYT	A	(AC7643*43F7)-2-3-4-3-BB-f
431	CML	CML285	CIMMYT	A	Pob24C5HC34-2-3-B-f-2#-BBB-f
432	CML	CML287	CIMMYT	A	(P24F26*27F1)-4-1-B-1-1-BB-f
433	CML	CML309	CIMMYT	A	Ac.8243-47-1-B-#-#
434	CML	CML311	CIMMYT	A	S89500 F2-2-2-2-B*5
435	CML	CML312	CIMMYT	A	S89500 F2-2-2-1-1-B*5
436	CML	CML317	CIMMYT	A	P47c4F90-1-2-B*4
437	CML	CML330	CIMMYT	A	89[SUWAN8422]/[P47s3/Mp78:518]#-7-1-1-1-1-1-B-#-B-B
438	CML	CML332	CIMMYT	A	89[SUWAN8422]/[P47s3/Mp78:518]#-183-1-7-3-1-2-B-#-B-B
439	CML	CML373	CIMMYT	A	P43SR-4-1-1-2-1-B-8-1-B-B-B
440	CML	CML388	CIMMYT	A	[EV7992#/EV8449-SR]C1F2-334-1(OSU9i)-8-2(I)-B-1-2-B*4
441	CML	CML407	CIMMYT	A	(G24TSR19*P21F199)-1-1-B-2-2-BBB-1-B-#-B*8
442	CML	CML409	CIMMYT	A	P24STEC2-29-BBBB-#-7-BBBBBBB
443	CML	CML416	CIMMYT	A	Ikene8149SR-68-3-#-2-BBB-4-B*9
444	CML	CML433	CIMMYT	A	KTX3753F2-5-1-1-2-BBB
445	CML	CML476	CIMMYT	A	P21(MRRS)C1-525-1-B*11
446	CML	CML477	CIMMYT	A	P43 POSTA SEQ C3-S2-1-2-B*8
447	CML	CML479	CIMMYT	A	(P24STE-5*24STE-17)-BBBB-###-B-3-B-1-B*4
448	CML	CML484	CIMMYT	A	MBR-ET(W) C1 F139-2-1-B-2-B-B-B-B-B-B-B
449	CML	CML486	CIMMYT	A	POB.45c8-76-1-2-1-2-B-B-B-B
450	CML	CML491	CIMMYT	A	(6207QB/6207QA)-1-4-#-2-2-B-B
451	CML	CML495	CIMMYT	A	[P NVA. BCO.(S/D)xNPH-28]F32-B-1-B-1-2-BBBBBB
452	CML	CML498	CIMMYT	A	(CML265*CL-00303)-S7*CML264)-B-8-1-3-B*4
453	CML	CML226	CIMMYT	A/B	EV88SUWAN1-SR(BC5)-78-1-1-b-b
454	CML	CML253	CIMMYT	A/B	(21F218*21F76)-3-2-1-1-BB-f
455	CML	CML331	CIMMYT	A/B	89[SUWAN8422]/[P47s3/Mp78:518]#-183-1-2-1-2-2-B-#-B-B
456	CML	CML333	CIMMYT	A/B	Pob590C3F373-1-1-7-B-#-5-2-B-#-B
457	CML	CML334	CIMMYT	A/B	Pob590C3F374-2-1-2-B-#-3-3-B-#-B
458	CML	CML336	CIMMYT	A/B	89[TL8645]/[P47s3/Mp78:518]B-24-1-1-4-1-3-B-#-B
459	CML	CML487	CIMMYT	A/B	90[SPMATc4/P500(SELY)]#-B-54-4-B-B-B
460	CML	CML502	CIMMYT	A/B	(CML-176*CML-264)-16-2-3-2-B*4
461	CML	CML52	CIMMYT	B	STA.ROSA8079-22-2-2-##
462	CML	CML67	CIMMYT	B	(AntGp2-5#1/Ant38586-1)-6-b1-4-2-2-5-b1-b1
463	CML	CML104	CIMMYT	B	Pob44C4HC101-3-1-2-3-##
464	CML	CML112	CIMMYT	B	Pob33C1HC-B-3-3-B-#-#2-2-2-BB
465	CML	CML130	CIMMYT	B	Pob33c1F118-5-1-4-5-4-b1-b1#b1
466	CML	CML138	CIMMYT	B	XT1055-29-3-1-1-1-3-b1-b1#b1
467	CML	CML254	CIMMYT	B	TUXSEQ-149-2-BBB-##-1-BB-f
468	CML	CML299	CIMMYT	B	SINT.AM.TSR-76-1-2-2-2-BB-f
469	CML	CML305	CIMMYT	B	SINT.AM.TSR-23-2-2-1-3-BB-f
470	CML	CML313	CIMMYT	B	P501c0F6-3-3-2-1-B-B
471	CML	CML314	CIMMYT	B	P600c0F14-2-1-2-B*4
472	CML	CML318	CIMMYT	B	87[B810(66)S3/G24S2]-B-8-1-1-3-B*4
473	CML	CML319	CIMMYT	B	89[Cr.Arg/CIM.Sh Pl NPH]6-3-2-4-B-B
474	CML	CML321	CIMMYT	B	P502c0F1-1-3-1-B*4
475	CML	CML322	CIMMYT	B	89[L/LMBR]17-B-5-3-1-4-B*4
476	CML	CML323	CIMMYT	B	P33c2(STE)-102-2-B-2-B-1-B*3
477	CML	CML358	CIMMYT	B	SA3C4HC(16X25)-2-4-9-7-B
478	CML	CML359	CIMMYT	B	SA3C4HC(16X25)-2-4-3-1-B
479	CML	CML371	CIMMYT	B	MBR-ET(W)F2-56-1-1-1-B-B-6-B-B
480	CML	CML376	CIMMYT	B	SLWHG-AF118-2-1-1-B-1-B-1-B-B
481	CML	CML377	CIMMYT	B	89[SPMAT/P600]#-84-4-B*8
482	CML	CML378	CIMMYT	B	SLWHG-BF45-3-1-1-B-2-B-B
483	CML	CML383	CIMMYT	B	P502c1#-771-2-2-1-1-B
484	CML	CML384	CIMMYT	B	P502c1#-771-2-2-1-3-B
485	CML	CML385	CIMMYT	B	P502c1#-771-1-1-1-B-B
486	CML	CML413	CIMMYT	B	Sint Am.TSR-23-3-2-3-2-BB-f-##-BBBBB
487	CML	CML422	CIMMYT	B	G17TSRMH5-2-4-7-1-1-1-BBBBBBB
488	CML	CML428	CIMMYT	B	SW91145-2P3S2-#-#-3-BBBB
489	CML	CML435	CIMMYT	B	SA3-C4HC(16x25)-2-4-3-6-B-B-B-B-B
490	CML	CML437	CIMMYT	B	SA4-C1HC(8x36)-1-5-1-3-7-4-B-B-B-B-B
491	CML	CML439	CIMMYT	B	SA5-C2HC(26x21)-4-3-7-5-B-B-B-B-B-B
492	CML	CML451	CIMMYT	B	[NPH28-1*G25)*NPH28]-1-2-1-1-3-1-B*6
493	CML	CML465	CIMMYT	B	AMATLC0HS71-1-1-2-1-1-1-B-B-B
494	CML	CML483	CIMMYT	B	P502c2-16-2-2-1-3-B-1-B-B
495	CML	CML499	CIMMYT	B	(CL-04345*CML274)B-15-1-2-B*4
496	CML	CML501	CIMMYT	B	(CL-02709xV)-BBB-1-1-B*9
497	CML	CML503	CIMMYT	B	(CML176*CML264)-BxCML264)-7-1xCML264]xCML264-F2(65)-B*4
498	CML	CML511	CIMMYT	B	[CML389/CML176]-B-29-2-2-1-B
