# Supplementary material for: Genetic Characterization of a Core Set of a Tropical Maize Race Tuxpeño for Further Use in Maize Improvement
Source: PLoS One. 2012 Mar 7;7(3):e32626. doi: 10.1371/journal.pone.0032626 (PMC3296726; doi:10.1371/journal.pone.0032626)
Supplement: Table S2 — Detailed information of 321 Tuxpeño accessions. (XLS) [file pone.0032626.s003.xls]

## Sheet: Sheet1
Table S2. Detailed information of 321 Tuxpeño accessions.
No.	ACCID	ACC Name	RACE 1	RACE 2	Trial Set No.	GER	VIG	TI	AN	SI	ASI	TATY	PH	EH	EH/PH	LAE	SE	SE/SI	MO	SH	FOR	PUB	HC	FDR	RL	SL	PE	PHV	EHV	EHV/PHV	WE	EROT	ESHS	EQ	EL	ED	KL	KWD	KRN	ADAP	AGS	YLD	YLD/MO	EDL	COB	CED	KWL	GT	GC
						(%)	(1-5)	(1-5)	Day	Day	Ratio	(1-3)	(m)	(m)	Ratio	(No.)	Date	Ratio	(%)	(%)	(1-5)	(1-5)	(1-5)	(1-5)	(%)	(%)	(%)	(1-32)	(No.)	Ratio	(kg/plot)	(%)	(1-5)	(1-5)	(cm)	(cm)	(cm)	(cm)	(No.)	(1-5)	(1-5)	(Kg/ha)	Ratio	(Ratio)	(cm)	(Ratio)	(Ratio)
1	CIMMYTMA-000799	CHISGP15	TUXPEN	VANDEN	4	94.545	2.5147	0.2451	95.0638	98.6491	3.5853	2	273.33	181.768	0.665011	6.1901	45.7642	0.463909	26.5909	84.2277	2.4986	1.9912	1.0123	2.2059	12.9497	8.4883	78.562	28.4323	33.8926	1.19205	5.4492	8.41244	1.4371	2.4619	16.6383	4.8948	1.1722	0.9263	13.4674	1.759	2.6574	5064.52	190.461	0.294189	2.5504	0.521043	0.790224	C	A
2	CIMMYTMA-016311	MORE150	TUXPEN	ANCHO	1	97.1307	2.7289	0.0857	61.4576	63.4154	1.9578	1.9983	237.313	141.784	0.597456	6.2887	45.6003	0.719073	17.4324	83.8484	3.0609	2.3623	1.1987	1.7389	33.8822	5.725	60.3928	29.7214	21.6214	0.727469	2.5223	36.4318	1.9472	3.0658	16.2386	4.7667	1.1835	0.9086	13.1287	3.0758	3.1092	2563.71	147.066	0.293541	2.3997	0.50343	0.767723	C	A
3	CIMMYTMA-009156	NAYA148	VANDEN	TUXPEN	4	94.4816	2.3727	0.2457	87.9137	90.269	2.3553	2	259.303	163.098	0.628988	5.8974	48.8607	0.541279	24.7817	83.6706	2.7638	1.9928	1.0123	1.5472	11.998	7.5783	80.4237	28.6394	33.9198	1.18438	5.9043	7.44019	1.2972	2.2767	17.0987	5.0746	1.1078	0.9552	13.4421	1.5859	2.4928	5291.88	213.54	0.296783	2.859	0.563394	0.86225	C	H
4	CIMMYTMA-007032	NAYA155	TUXPEN	VANDEN	4	94.3339	2.5368	0.2897	90.2275	91.4081	1.1806	2	269.281	164.459	0.610736	5.7873	46.1786	0.505192	23.7135	83.7821	2.72	1.9924	1.0123	1.3983	11.5982	6.8326	81.5692	28.6722	33.7283	1.17634	5.6769	20.8938	1.1673	2.4879	16.6703	4.9665	1.0884	0.9286	14.1523	1.5604	2.6114	5223.09	220.258	0.297925	2.7897	0.561703	0.853179	C	A
5	CIMMYTMA-007094	NAYA267	TUXPEN	VANDEN	4	94.3368	2.6789	0.3139	94.2007	97.658	3.4573	2	272.735	176.479	0.647071	5.9277	43.2477	0.442849	23.9024	81.9747	2.2992	1.9902	1.0123	1.8111	11.8413	8.2471	79.9116	29.0205	34.2303	1.17952	5.7355	8.41244	1.13	2.5468	17.0827	5.1089	1.1699	0.9586	13.8213	1.5614	2.6325	5167.45	216.189	0.299069	2.7691	0.542015	0.819386	C	A
6	CIMMYTMA-000102	OAXAGP5	TUXPEN	VANDEN	4	94.6092	2.5043	0.2901	94.8695	96.8545	1.985	2	261.938	176.075	0.6722	5.9219	44.9099	0.463684	23.4501	83.3562	2.4989	1.9951	1.0123	1.8359	14.0545	10.7916	75.1539	29.0441	33.6253	1.15773	5.6042	8.41244	1.4813	2.5449	16.1429	4.8833	1.0868	0.9018	14.5113	1.7661	2.787	5164.02	220.213	0.302505	2.7097	0.554891	0.829775	C	A
7	CIMMYTMA-007138	SINA30	TUXPEN	VANDEN	4	94.5831	2.6926	0.2936	88.9116	90.1791	1.2675	2	252.624	158.978	0.629308	6.0536	46.0961	0.511162	22.2295	83.0475	2.7097	1.9926	1.0123	2.4051	10.8853	7.1514	81.9633	28.9303	35.0187	1.21045	5.6513	8.41244	1.6526	2.4419	16.1896	4.8466	1.0872	0.9235	13.4381	1.6836	2.5507	5220.67	234.853	0.299365	2.6722	0.551356	0.84943	C	A
8	CIMMYTMA-007177	SINA70	TUXPEN	CONNOR	4	94.3142	2.4967	0.3817	84.5542	86.7642	2.21	2	231.91	139.871	0.603128	6.0697	46.9812	0.541481	21.8487	83.1816	3.1095	1.9939	1.0123	2.5309	12.13	8.1067	79.7633	28.7507	35.0756	1.21999	5.2933	20.8938	1.4596	2.5885	15.9818	4.9275	1.104	0.9641	13.0814	1.7489	2.7322	5040.83	230.715	0.308319	2.7195	0.551903	0.873279	C	A
9	CIMMYTMA-002540	SNLP56	TUXPEN	CELAYA	4	94.5028	2.5406	0.2974	88.4133	90.8255	2.4122	2	268.656	177.002	0.658842	5.7766	47.1201	0.518798	23.5614	83.3649	2.5726	1.9959	1.0122	2.6302	10.9966	7.6084	81.395	28.7965	34.2402	1.18904	5.5686	20.8938	1.795	2.7768	16.3398	4.9687	1.1317	0.9529	13.4218	1.7636	2.7038	5153.55	218.729	0.304086	2.7053	0.544468	0.842008	C	A
10	CIMMYTMA-000656	SNLP73	TUXPEN	CELAYA	4	94.7586	2.3306	0.2752	91.7673	93.0474	1.2801	2	267.856	173.508	0.647768	5.9065	48.9935	0.526543	27.4591	83.4941	2.4928	1.994	1.0122	2.1191	11.059	7.6411	81.2999	28.976	33.7446	1.16457	5.6927	24.8166	1.6955	2.9021	15.9672	5.1225	1.1715	0.9684	13.8135	1.88	2.8332	5117.73	186.376	0.320814	2.7795	0.542606	0.826633	C	A
11	CIMMYTMA-005476	SNLP87	TUXPEN	CELAYA	4	94.5709	2.3174	0.3003	87.8085	89.6479	1.8394	2	283.659	175.021	0.617012	5.7739	47.9085	0.534407	23.3379	84.1199	2.5132	1.9065	1.0123	1.6272	12.0649	7.5008	80.4343	29.0211	35.4319	1.2209	5.5879	38.6379	1.7795	2.9388	16.4348	4.7676	1.1335	0.9155	12.743	1.9875	2.8654	5184.78	222.162	0.290092	2.5006	0.524499	0.807675	C	A
12	CIMMYTMA-000441	SNLPGP10	CELAYA	TUXPEN	4	94.4792	2.4637	0.2964	89.0617	90.96	1.8983	2	263.23	168.102	0.638615	5.9107	47.3951	0.521054	21.194	84.0414	2.6574	1.9979	1.0123	2.0919	10.2807	7.328	82.3913	28.9432	34.2887	1.18469	5.563	20.8938	1.4525	2.6473	16.263	5.0177	1.147	0.9299	13.7979	1.9319	2.7002	5206.22	245.646	0.308535	2.7237	0.542818	0.810724	C	A
13	CIMMYTMA-000667	SNLPGP11	CELAYA	TUXPEN	4	94.3083	2.3417	0.2911	90.1436	92.5175	2.3739	2	272.623	169.634	0.622229	6.184	46.4506	0.502074	21.8025	82.5897	2.4896	1.9075	1.0123	2.632	12.0136	7.6064	80.38	28.7385	33.8754	1.17875	5.8182	24.8166	1.3038	2.8944	16.7937	4.9811	1.1234	0.989	13.4381	1.7428	2.764	5260.2	241.266	0.296605	2.7343	0.548935	0.880363	C	A
14	CIMMYTMA-000651	TAMA41	TUXPEN	.	4	94.855	2.5092	0.2539	93.0515	95.1617	2.1102	2	278.149	183.711	0.660477	6.0434	45.4007	0.47709	25.8778	84.584	2.3334	1.9945	1.0122	3.0281	10.9186	6.8665	82.2149	29.319	34.4106	1.17366	5.5871	9.38469	1.3023	2.3359	16.2189	4.914	1.128	0.9179	13.8017	1.5302	2.5908	5154.02	199.168	0.30298	2.658	0.540904	0.813741	C	A
15	CIMMYTMA-004022	TUXPENO VERACRUZANO	TUXPEN	VANDEN	5	94.5666	2.7406	0.2564	95.839	99.9173	4.0783	2	282.989	208.739	0.737623	5.9102	45.6092	0.45647	27.7775	83.4848	2.1081	1.9953	1.0122	1.4965	14.8207	8.4335	76.7458	28.4872	34.9463	1.22674	6.1579	5.49617	1.2769	2.2659	17.1891	4.9268	1.1385	0.9507	13.4303	1.5696	2.4709	5294.31	190.597	0.286623	2.6498	0.537834	0.835046	C	A
16	CIMMYTMA-002552	VERA122	TEPECI	TUXPEN	4	94.3619	2.6844	0.2325	96.2221	98.8803	2.6582	2	278.212	187.548	0.674119	5.9253	44.1208	0.446204	25.2507	85.3391	2.5089	1.9947	1.0123	2.1794	13.2034	8.587	78.2096	28.4169	33.5125	1.17932	4.9463	9.38469	1.3202	2.8724	15.4528	5.0102	1.1168	0.9353	14.1696	1.8789	2.8146	4831.35	191.335	0.324226	2.7766	0.554189	0.837482	C	A
17	CIMMYTMA-000460	VERA141	TUXPEN	.	4	94.3008	2.7562	0.3207	93.5257	95.7725	2.2468	2	275.712	180.973	0.656382	5.9195	46.2025	0.482419	22.1843	81.7366	2.4791	1.9941	1.0123	1.5405	14.6414	8.1801	77.1785	28.791	34.2119	1.18828	5.7011	7.44019	1.1372	2.3165	16.8791	4.9392	1.1584	0.9298	13.7948	1.5754	2.4923	5178.35	233.424	0.292622	2.6224	0.530936	0.802659	C	A
18	CIMMYTMA-003229	VERA142	TUXPEN	.	4	94.6632	2.647	0.2573	96.586	98.8409	2.2549	2	288.34	197.528	0.685052	6.1901	44.5222	0.450443	27.7166	84.2832	1.5866	1.9968	1.0122	1.7687	13.4361	7.0084	79.5555	28.7826	33.5734	1.16645	5.311	7.44019	1.1323	2.2929	17.1878	4.947	1.1394	0.9254	13.8038	1.5622	2.4965	4952.1	178.669	0.28782	2.6682	0.539357	0.812182	C	A
19	CIMMYTMA-003230	VERA144	TUXPEN	.	4	94.3512	2.3452	0.2352	97.5136	100.057	2.5436	2	284.199	186.421	0.655952	6.0475	44.2955	0.442702	28.6006	84.0015	1.8417	1.997	1.0122	1.7065	13.6384	7.1862	79.1754	28.8379	33.7185	1.16924	5.7288	5.49617	1.1642	2.1044	17.2625	5.0009	1.1432	0.9456	13.795	1.5184	2.4677	5111.93	178.735	0.289697	2.7145	0.542802	0.827152	C	A
20	CIMMYTMA-003231	VERA145	TUXPEN	.	4	94.2215	2.6156	0.3142	93.1901	94.8628	1.6727	2	278.726	182.04	0.653113	5.9148	46.6199	0.491446	24.0725	83.8407	2.0367	1.9928	1.0123	2.185	13.9212	7.231	78.8478	28.5818	34.5732	1.20962	5.6931	5.49617	1.4442	1.9812	16.4852	4.8589	1.1122	0.9181	14.5362	1.4712	2.5171	5209.4	216.404	0.294743	2.6345	0.542201	0.825481	C	A
21	CIMMYTMA-002554	VERA146	TUXPEN	.	4	93.7884	2.7004	0.3942	100.459	103.717	3.2576	2	260.423	165.181	0.634278	5.9327	41.8086	0.403103	28.1957	84.1368	1.8311	1.9939	1.0122	1.4293	12.6895	8.1919	79.1186	28.3984	34.417	1.21193	5.5031	6.46842	1.1564	2.4688	16.2891	4.701	1.1458	0.9019	13.8057	1.741	2.597	5030.33	178.408	0.288598	2.4094	0.512529	0.787136	C	A
22	CIMMYTMA-001763	VERA149	TUXPEN	.	4	94.0435	2.7116	0.347	102.246	106.113	3.8671	2	294.172	196.282	0.667235	6.1973	41.8561	0.394448	29.7995	83.3991	1.1868	1.9943	1.0123	1.7845	13.3119	6.4396	80.2485	27.8032	33.23	1.19519	5.3899	6.46842	1.1427	2.3033	17.2652	4.9462	1.1295	0.9277	13.7879	1.793	2.5572	4898.36	164.377	0.286484	2.6872	0.543286	0.821337	C	A
23	CIMMYTMA-003237	VERA154	TUXPEN	.	4	94.4434	2.6807	0.3138	98.7299	97.4502	1.2797	2	301.719	202.134	0.669944	6.1926	45.4655	0.466551	28.8565	83.741	1.5693	1.9963	1.0123	1.3111	12.7042	8.4735	78.8223	28.2491	34.7173	1.22897	5.5559	5.49617	1.1639	2.3718	17.1014	4.9355	1.1531	0.9581	13.4488	1.6462	2.6168	4978.87	172.539	0.288602	2.6293	0.532732	0.830891	C	A
24	CIMMYTMA-003238	VERA155	TUXPEN	.	4	94.5963	2.4777	0.2981	94.0457	96.7304	2.6847	2	275.601	179.489	0.651264	6.2018	46.1452	0.47705	26.7176	85.3523	1.82	1.994	1.0123	1.5052	11.7948	6.7669	81.4383	28.894	34.0174	1.17732	5.5851	7.44019	1.1697	2.0989	16.5844	4.9069	1.1506	0.9151	14.1336	1.4341	2.6265	5150.92	192.791	0.295874	2.6057	0.531028	0.795324	C	A
25	CIMMYTMA-003246	VERA166	TUXPEN	.	4	94.4431	2.545	0.2364	95.6234	97.433	1.8096	2	281.085	186.896	0.664908	6.0473	43.202	0.443402	23.8837	85.0548	2.1003	1.9941	1.0123	1.5861	12.8915	7.3296	79.7789	28.7013	33.3537	1.1621	5.427	6.46842	1.1503	2.5741	16.8589	4.8513	1.1348	0.9286	13.0921	1.6352	2.6395	5109.56	213.935	0.287759	2.5817	0.532167	0.818294	C	A
26	CIMMYTMA-003249	VERA170	TUXPEN	.	4	94.6583	2.521	0.313	102.069	105.646	3.577	2	299.66	196.381	0.655346	6.064	43.4544	0.411322	35.097	81.1354	1.1766	1.996	1.0123	1.9132	14.0922	8.7103	77.1975	28.8571	34.2424	1.18662	6.3998	7.44019	1.1075	2.1671	17.3058	5.1338	1.1623	0.9515	14.1592	1.506	2.4896	5176.77	147.499	0.296652	2.8092	0.547197	0.818635	C	A
27	CIMMYTMA-003251	VERA172	TUXPEN	.	4	94.6954	2.7377	0.2766	102.291	105.599	3.3072	2	291.113	191.245	0.656943	5.9228	41.8065	0.395901	29.356	84.1438	1.4546	1.994	1.0123	1.5604	16.2617	6.7992	76.9391	28.2323	33.4774	1.18578	5.7763	6.46842	1.1554	2.2797	17.3602	5.0135	1.1634	0.9451	12.724	1.7432	2.635	5058.19	172.305	0.288793	2.6867	0.535893	0.81236	C	A
28	CIMMYTMA-003253	VERA175	TUXPEN	TEPECI	4	93.9798	2.3952	0.2689	97.5053	100.19	2.6845	2	293.837	195.753	0.666194	5.9282	42.9651	0.428837	23.3275	83.7304	2.0557	1.9955	1.0123	2.4313	14.376	8.3005	77.3235	28.5166	34.3476	1.20448	6.0195	6.46842	1.1622	2.1571	16.8942	4.7793	1.1951	0.9518	12.32	1.5116	2.5001	5374.07	230.375	0.282896	2.3891	0.499885	0.796419	C	A
29	CIMMYTMA-003259	VERA188	TEPECI	TUXPEN	4	94.6246	2.6654	0.2833	95.1365	97.7157	2.5792	2	283.214	192.53	0.679803	6.0626	45.5313	0.465957	25.1907	82.5704	1.4035	1.9945	1.0123	1.3423	12.7613	7.987	79.2517	29.1638	34.2525	1.17449	5.843	5.49617	1.1235	2.2247	16.6571	5.1476	1.133	0.9886	13.0472	1.6128	2.5357	5197.49	206.326	0.309033	2.8816	0.559795	0.872551	C	A
30	CIMMYTMA-000707	VERA190	TUXPEN	NALTEL	4	94.6368	2.5563	0.3183	91.4087	93.639	2.2303	2	262.296	166.867	0.636178	6.042	45.7959	0.489069	24.5003	83.6963	2.6225	1.9925	1.014	1.4373	11.6533	8.5012	79.8455	29.167	34.5541	1.1847	5.3612	7.44019	1.4534	2.3695	15.8309	4.8188	1.1511	0.9253	14.1783	1.6839	2.614	5024.38	205.074	0.304392	2.5166	0.522246	0.80384	C	B
31	CIMMYTMA-003260	VERA192	TUXPEN	.	4	94.5252	2.7363	0.3131	97.1122	99.1419	2.0297	2	279.944	185.347	0.662088	5.7874	44.6577	0.450442	27.4352	83.9511	2.5304	1.9927	1.0123	1.7428	12.3383	7.5303	80.1314	28.9967	34.9247	1.20444	5.6346	5.49617	1.1032	2.3577	15.8861	4.8726	1.1575	0.9298	13.0689	1.4795	2.666	5102.67	185.99	0.306721	2.5576	0.524894	0.803283	C	B
32	CIMMYTMA-003261	VERA193	TEPECI	TUXPEN	4	94.6804	2.5135	0.3559	100.205	102.614	2.4087	2	284.485	191.792	0.674174	5.9181	43.589	0.424787	27.8403	83.7495	1.6345	1.9939	1.0122	1.6716	11.7713	7.631	80.5977	29.2459	34.4859	1.17917	6.1736	5.49617	1.3079	1.9791	16.6153	5.0884	1.1661	0.9488	13.8222	1.4688	2.4058	5338.72	191.762	0.306248	2.7562	0.541663	0.813652	C	B
33	CIMMYTMA-000697	VERA197	TUXPEN	.	4	94.5665	2.6952	0.3497	101.353	104.602	3.2493	2	281.02	189.795	0.67538	6.1882	41.7932	0.399545	31.4164	83.2808	1.676	1.9955	1.0123	1.1862	14.1573	7.9505	77.8922	27.9029	33.3614	1.19562	5.4554	6.46842	1.1389	2.4773	16.8964	4.9847	1.1648	0.977	13.094	1.6552	2.5247	4917.9	156.539	0.295016	2.6551	0.53265	0.838771	C	A
34	CIMMYTMA-003267	VERA202	TUXPEN	TEPECI	4	94.5076	2.7635	0.3568	95.3614	97.5278	2.1664	2	284.117	181.484	0.638766	5.9229	45.925	0.470891	22.9108	81.7662	2.1158	1.9953	1.0123	1.2765	14.3806	7.9808	77.6386	28.6285	34.6755	1.21122	5.8311	6.46842	1.6019	2.3954	16.4779	5.0008	1.1404	0.9701	12.7443	1.492	2.6931	5224.04	228.016	0.303485	2.72	0.543913	0.850666	C	A
35	CIMMYTMA-000698	VERA206	TUXPEN	.	4	94.4159	2.4889	0.3114	98.7024	102.649	3.9469	2	292.902	206.655	0.705543	5.9328	43.5278	0.424044	34.6255	83.08	1.2354	1.9928	1.0122	1.7336	15.9425	6.3397	77.7178	28.9603	34.6225	1.19552	5.6147	5.49617	1.4509	2.1896	16.5699	4.8849	1.1542	0.9285	12.7206	1.7906	2.668	4916.02	141.977	0.294806	2.5765	0.527442	0.804453	C	A
36	CIMMYTMA-003271	VERA207	TEPECI	TUXPEN	4	94.2079	2.5237	0.2749	96.2292	99.4426	3.2134	2	281.987	197.717	0.701157	5.9083	42.8769	0.431172	23.8741	83.9165	1.9299	1.9939	1.0123	1.8799	14.6991	8.195	77.1059	28.7959	33.9079	1.17753	5.4238	5.49617	1.7881	2.2946	16.1647	5.0973	1.1116	0.9535	13.4058	1.6087	2.5795	5080.11	212.788	0.315335	2.8741	0.563848	0.857773	C	A
37	CIMMYTMA-003273	VERA211	TUXPEN	OLOTIL	4	94.2141	2.5533	0.3208	95.7904	97.2739	1.4835	2	278.788	184.678	0.662431	6.0611	46.785	0.480961	28.3532	81.3791	2.0701	1.9947	1.0123	1.3609	13.1217	8.0501	78.8282	28.7352	34.6632	1.2063	5.7592	5.49617	1.3094	2.3951	16.3656	4.7701	1.17	0.9828	11.9868	1.5051	2.6333	5041.59	177.814	0.291471	2.4301	0.509444	0.84	C	B
38	CIMMYTMA-000466	VERA215	TUXPEN	OLOTIL	4	94.8747	2.486	0.2871	96.3308	99.1931	2.8623	2	281.135	186.419	0.663094	6.0656	45.7666	0.461389	28.9055	83.8579	1.8653	2.0835	1.0123	1.9917	13.4809	8.0404	78.4787	29.4379	34.5196	1.17262	6.3527	8.41244	1.1264	2.2862	17.058	4.9566	1.1411	0.9882	12.7075	1.4905	2.4789	5413.96	187.299	0.290573	2.6744	0.539563	0.866006	C	A
39	CIMMYTMA-003275	VERA216	TUXPEN	TEPECI	4	94.8808	2.3982	0.2761	93.764	96.7861	3.0221	2	274.932	185.807	0.675831	6.1917	43.2761	0.447131	24.1997	83.9205	2.3122	1.9953	1.0121	1.7209	12.3723	7.8256	79.8021	28.9197	34.1388	1.18047	5.8347	5.49617	1.3253	2.1797	16.4543	4.9603	1.1372	0.9408	14.1387	1.5197	2.5104	5271.11	217.817	0.301459	2.6859	0.541479	0.827295	C	A
40	CIMMYTMA-000701	VERA222	TUXPEN	.	4	93.7346	2.6992	0.2593	100.703	101.088	0.3855	2	281.317	193.991	0.689579	5.7908	44.2165	0.437406	29.053	84.5533	2.0241	1.9958	1.0123	1.7017	14.1505	7.9567	77.8928	28.5313	33.9512	1.18996	5.5011	5.49617	1.1573	2.4299	16.3565	4.9275	1.1761	0.9305	12.7273	1.71	2.6458	5039.93	173.473	0.301256	2.5753	0.522638	0.791174	C	A
41	CIMMYTMA-003279	VERA223	TUXPEN	TEPECI	4	94.3143	2.5249	0.2557	98.0173	102.02	4.0023	2	291.694	202.507	0.694247	6.3372	43.7383	0.428724	33.1853	83.3054	1.4111	1.9944	1.0122	1.3587	14.1163	7.6185	78.2652	28.6839	34.3542	1.19768	6.3325	7.44019	1.1499	2.1956	17.6305	5.1686	1.1751	0.9517	14.5268	1.5186	2.4436	5324.79	160.456	0.293162	2.8184	0.545293	0.809889	C	A
42	CIMMYTMA-003280	VERA224	TUXPEN	.	4	94.0851	2.3371	0.2577	101.037	104.511	3.4731	2	294.855	209.379	0.710106	6.3223	42.6266	0.407869	30.23	82.5529	1.4838	1.9943	1.0121	2.3309	15.9776	7.527	76.4954	28.1405	33.7874	1.20067	5.7314	6.46842	1.1474	2.4749	17.3545	4.8447	1.111	0.9054	14.152	1.744	2.5474	5027.37	166.304	0.279161	2.6227	0.541354	0.814941	C	A
43	CIMMYTMA-000467	VERA225	TUXPEN	.	4	94.5151	2.5246	0.2976	95.8311	98.7849	2.9538	2	269.897	180.513	0.66882	5.9056	46.646	0.472198	26.3268	83.8664	2.0742	1.9929	1.0123	1.8307	11.6204	6.8546	81.525	28.9641	34.8141	1.20197	5.9245	5.49617	1.3211	2.197	16.4226	5.0036	1.1362	0.9675	13.7956	1.5743	2.4411	5280.99	200.594	0.304678	2.7312	0.545847	0.851523	C	A
44	CIMMYTMA-000702	VERA228	TUXPEN	.	4	94.6519	2.7402	0.2542	93.9077	97.5119	3.6042	2	270.219	178.88	0.661983	6.0764	44.5956	0.457335	26.3125	84.4034	2.2712	1.9939	1.0123	2.0125	12.1939	8.6874	79.1187	29.1212	34.2822	1.17722	5.0194	7.44019	1.507	2.8826	16.2841	4.7596	1.1277	0.95	12.3695	1.9859	2.8188	4840.08	183.946	0.292285	2.5042	0.526137	0.842423	C	A
45	CIMMYTMA-000682	VERA68	TUXPEN	TEPECI	2	94.422	2.7315	0.2404	101.818	104.847	3.0288	2	266.652	183.264	0.68728	6.0635	42.179	0.402292	30.5517	83.4344	1.6017	1.9954	1.0123	1.4453	15.3918	7.249	77.3592	28.6462	33.0487	1.15369	5.2399	7.44019	1.1114	2.6566	16.6809	4.9376	1.0971	0.9474	13.0789	2.0098	2.7734	4852.07	158.815	0.296003	2.7434	0.555614	0.863549	C	A
46	CIMMYTMA-000480	VERAGP19	TUXPEN	.	4	94.4356	2.5689	0.23	93.3675	94.9726	1.6051	2	280.07	186.127	0.664572	5.912	45.0334	0.474173	23.0029	84.299	1.7159	1.9943	1.0121	2.0022	13.5224	7.5281	78.9495	28.9306	34.9201	1.20703	6.2728	6.46842	1.2882	2.0077	16.6656	4.9253	1.174	0.9358	13.4096	1.4092	2.414	5565.96	241.968	0.295537	2.5773	0.523278	0.797104	C	A
47	CIMMYTMA-000483	VERAGP23	TUXPEN	TEPECI	4	94.4369	2.6654	0.2686	98.4515	101.715	3.2638	2	279.338	190.737	0.682817	6.0686	42.6429	0.419238	27.1856	83.7541	1.656	1.9927	1.0123	1.4198	14.4322	8.7523	76.8155	28.4131	33.6446	1.18412	5.3717	6.46842	1.1446	2.5257	16.733	4.8136	1.1562	0.9454	13.0651	1.8501	2.7644	4969.16	182.786	0.287671	2.5012	0.519611	0.817679	C	A
48	CIMMYTMA-000485	VERAGP25	TUXPEN	.	4	94.6594	2.4741	0.2537	95.0051	97.2331	2.228	2	279.969	183.965	0.65709	5.9198	46.0108	0.473201	27.0429	84.8117	2.2783	1.9941	1.0123	1.5203	12.9971	8.0273	78.9756	28.6926	34.609	1.2062	5.6689	7.44019	1.1326	2.403	16.3647	4.9027	1.139	0.9409	12.6984	1.741	2.5659	5152.13	190.517	0.29959	2.6247	0.535358	0.826076	C	A
49	CIMMYTMA-000486	VERAGP26	TUXPEN	TEPECI	4	93.8465	2.7035	0.2439	98.048	101.328	3.2802	2	292.195	196.162	0.67134	6.0665	44.7671	0.441803	30.9388	81.6751	2.2975	1.9943	1.0123	1.8608	14.8574	8.8555	76.2871	28.1856	33.7026	1.19574	5.8623	6.46842	1.4261	2.3581	16.984	5.1641	1.1496	0.9706	13.048	1.7648	2.5374	5033.95	162.707	0.304057	2.8649	0.554772	0.844294	C	A
50	CIMMYTMA-000487	VERAGP28	TUXPEN	.	4	94.4313	2.6744	0.2613	97.2859	102.232	4.9461	2	294.97	189.865	0.643678	6.2052	44.1564	0.431923	29.824	83.6544	1.4381	1.9965	1.0123	1.3893	13.8409	8.4339	77.7252	29.108	33.941	1.16604	5.7594	7.44019	1.3048	2.574	16.3304	4.9977	1.1342	0.9746	13.0603	1.6113	2.6676	5095.45	170.851	0.306037	2.7293	0.546111	0.859284	C	A
51	CIMMYTMA-000494	VERAGP43	TUXPEN	.	4	94.4024	2.7542	0.2514	93.1533	95.4894	2.3361	2	266.526	174.562	0.654954	6.1817	44.1382	0.462231	20.3454	84.0775	1.8746	1.9926	1.0122	2.3772	11.6053	7.6795	80.7152	28.7217	33.6393	1.17122	5.089	5.49617	1.3115	2.4847	16.8133	4.8573	1.1129	0.9256	13.0629	1.7914	2.7703	4982.82	244.911	0.288896	2.6315	0.541762	0.831701	C	A
52	CIMMYTMA-007920	ECUA674	TUXPEN	TEPECI	4	94.2336	2.529	0.3481	96.6139	99.141	2.5271	2	283.698	189.606	0.668336	6.0631	44.6963	0.450836	25.8388	83.5281	2.1017	1.994	1.0123	1.774	14.5102	8.4653	77.0245	28.565	33.8095	1.1836	5.5683	7.44019	1.2786	2.4241	15.9809	5.2277	1.1977	0.925	15.5952	1.5754	2.5624	5101.43	197.433	0.327122	2.8323	0.541787	0.772314	C	A
53	CIMMYTMA-000500	CAMPGP5	TUXPEN	VANDEN	4	94.5719	2.7761	0.2679	96.8009	99.4272	2.6263	2	281.844	190.074	0.674392	5.645	41.1267	0.413636	27.3658	84.3524	1.6849	1.9928	1.0123	2.6423	12.652	7.5288	79.8192	28.7413	33.4109	1.16247	5.0944	8.41244	1.4681	2.542	16.3336	4.8505	1.0807	0.9351	13.8119	2.027	2.7665	4875.12	178.146	0.296965	2.6891	0.554396	0.865273	C	A
54	CIMMYTMA-000447	COAH19	TUXPEN	CONNOR	4	94.6851	2.6965	0.2639	82.7012	85.7547	3.0535	2	230.774	140.932	0.610693	5.6465	44.8634	0.52316	20.5923	84.3324	2.8883	1.9944	1.0123	2.6746	12.6952	9.531	77.7738	28.6999	33.8088	1.17801	4.6925	41.468	1.7972	3.0512	15.1297	4.8723	1.1097	0.9334	14.1824	2.149	2.9135	4780.05	232.128	0.322035	2.6529	0.544486	0.841128	C	A
55	CIMMYTMA-001882	COMPUESTO TUXPENO	VANDEN	TUXPEN	4	94.5835	2.6886	0.2816	94.3222	96.4208	2.0986	2	264.712	174.379	0.65875	5.6496	45.4042	0.470896	21.9061	81.8459	2.4982	1.9943	1.0123	1.7892	11.8632	7.81	80.3268	29.0762	34.8054	1.19704	5.8887	7.44019	1.3323	2.6065	16.1464	5.0288	1.1339	0.9797	14.5427	1.519	2.6695	5299.66	241.926	0.31145	2.761	0.549038	0.864009	C	A
56	CIMMYTMA-007019	JALI280	TUXPEN	ARGENT	4	94.3037	2.7649	0.2366	84.7993	86.6041	1.8048	2	228.791	145.087	0.634146	5.7895	47.7609	0.551485	20.9567	84.5139	2.9575	1.9053	1.0123	1.3753	12.7835	8.1599	79.0566	28.7628	33.7341	1.17284	5.2534	5.49617	1.6775	2.4979	15.465	4.8953	1.1082	0.9332	13.0853	1.6722	2.6153	5070.01	241.928	0.316541	2.6789	0.547239	0.842086	C	B
57	CIMMYTMA-007024	JALI286	TUXPEN	VANDEN	4	94.2412	2.7255	0.2728	87.3033	89.2262	1.9229	2	240.008	150.088	0.625346	5.6636	46.1531	0.51726	21.7705	82.445	2.842	1.9939	1.0121	2.0022	12.0064	8.1436	79.85	28.6835	34.3673	1.19816	5.3845	7.44019	1.5167	2.5731	16.3228	4.8568	1.1085	0.9348	14.9436	1.5813	2.6358	5037.07	231.371	0.297547	2.6398	0.543527	0.843302	C	A
58	CIMMYTMA-005343	MICH203	TUXPEN	CELAYA	4	94.2624	2.6772	0.3163	85.9186	88.4154	2.4968	2	246.853	150.769	0.610767	5.4981	44.6714	0.505245	20.9421	83.3408	2.7903	1.9913	1.0123	2.1558	13.0682	9.2044	77.7274	28.4903	34.0161	1.19395	5.1464	38.6379	1.7945	2.9238	16.3058	4.8199	1.1221	0.9436	13.0742	2.0785	2.8616	4982.57	237.921	0.295594	2.5757	0.534389	0.840923	C	A
59	CIMMYTMA-007029	NAYA152	TUXPEN	VANDEN	4	94.4547	2.4991	0.2614	90.0063	91.783	1.7767	2	269.001	181.55	0.674903	5.6608	46.3646	0.505155	20.531	83.3929	2.3192	1.9959	1.0123	2.3444	12.1722	8.1295	79.6983	28.4231	34.0663	1.19854	5.408	8.41244	1.1341	2.5282	16.2893	4.9974	1.0957	0.9701	13.818	1.5743	2.6349	5109.08	248.847	0.30679	2.806	0.561492	0.88537	C	A
60	CIMMYTMA-007053	NAYA178	TUXPEN	VANDEN	4	94.5056	2.5544	0.2788	85.8064	88.0016	2.1952	2	253.221	152.072	0.60055	5.7899	46.8682	0.532583	20.1931	83.1275	2.7044	1.9943	1.0123	1.8849	10.8064	8.7842	80.4094	28.8903	34.0823	1.17971	5.7041	8.41244	1.4838	2.2703	16.313	5.1182	1.1207	0.9607	15.248	1.509	2.4729	5286.28	261.786	0.31375	2.8768	0.562073	0.857232	C	A
61	CIMMYTMA-007110	NAYA284	TUXPEN	VANDEN	4	94.562	2.6744	0.3457	84.0273	86.7066	2.6793	2	253.276	157.435	0.621596	5.776	46.985	0.541885	20.0248	84.5776	3.1105	1.9964	1.0122	2.3088	11.4544	8.7679	79.7777	29.049	35.2038	1.21188	5.7203	8.41244	1.489	2.3934	16.1851	4.8215	1.1131	0.9356	13.7874	1.7528	2.6435	5354.9	267.413	0.297897	2.5953	0.538276	0.840535	C	A
62	CIMMYTMA-007112	NAYA286	PEPITI	TUXPEN	4	93.9907	2.7059	0.4404	82.1181	85.6812	3.5631	2	236.379	140.354	0.593767	5.3735	46.492	0.542616	18.1364	83.9728	3.2971	1.9968	1.0123	2.6518	11.2132	8.9002	79.8866	28.6325	36.1375	1.26211	5.2108	41.468	2.1251	3.2298	15.304	4.5795	1.1473	0.9079	15.2483	2.4965	3.0408	5087.07	280.49	0.299235	2.2849	0.498941	0.791336	C	A
63	CIMMYTMA-001947	NVOL10	TUXPEN	CONNOR	4	94.3211	2.6246	0.2471	82.8878	85.0669	2.1791	2	234.469	147.513	0.629138	5.6545	47.56	0.559089	17.8351	84.4222	3.0758	1.9977	1.0122	2.9409	11.4032	9.1182	79.4786	28.8003	34.6583	1.2034	5.0888	22.8552	1.6454	2.881	15.2761	4.8471	1.1032	0.9451	14.5581	2.037	2.8343	5035.98	282.364	0.3173	2.6407	0.5448	0.85669	C	A
64	CIMMYTMA-002261	NVOL12	TUXPEN	BREVPA	4	94.6498	2.158	0.2479	87.9682	90.7999	2.8317	2	252.388	159.878	0.633459	5.7645	44.3614	0.488562	22.8321	83.537	2.5409	1.9944	1.0123	2.995	11.8773	8.1109	80.0118	29.1451	35.4147	1.21512	5.3495	9.38469	1.4803	2.6855	15.5818	4.8221	1.0939	0.917	13.0943	1.9	2.8604	5057.95	221.528	0.30947	2.6343	0.546297	0.838285	C	A
65	CIMMYTMA-000285	QUER42	TUXPEN	CONNOR	4	94.82	2.1481	0.3156	78.135	80.7813	2.6463	2	242.975	148.539	0.611337	5.3621	47.613	0.589406	18.4443	84.3216	2.9692	1.9964	1.0122	2.732	12.551	7.1847	80.2643	29.051	34.4548	1.18601	5.0035	38.6379	1.762	3.1763	16.2529	4.8255	1.1091	0.9507	13.439	2.177	2.9307	4987.52	270.41	0.296901	2.6073	0.540317	0.857181	C	A
66	CIMMYTMA-000547	QUER50	TUXPEN	CONNOR	4	94.5581	2.5743	0.3364	93.5292	97.3758	3.8466	2	280.05	186.421	0.665668	5.7713	44.5186	0.457183	24.1348	83.9328	2.3526	1.9956	1.0123	2.0604	12.3158	6.8357	80.8485	28.6472	33.6127	1.17333	5.1507	20.8938	1.6561	2.8699	16.0408	4.8526	1.094	0.9695	13.7999	1.9978	2.8386	4927.96	204.185	0.302516	2.6646	0.549108	0.886197	C	A
67	CIMMYTMA-001544	QUER51	CELAYA	TUXPEN	4	94.4209	2.5587	0.2729	89.9241	91.8991	1.975	2	276.249	177.526	0.642632	5.6403	47.4058	0.515846	21.4817	82.6499	2.4801	1.9076	1.0123	2.4381	13.0131	6.7362	80.2507	28.453	34.0871	1.19801	5.3333	24.8166	1.4936	2.5883	16.2679	4.9319	1.1253	0.9703	13.1	2.0303	2.7245	5024.62	233.902	0.303168	2.6813	0.543665	0.862259	C	A
68	CIMMYTMA-007154	SINA48	TUXPEN	VANDEN	4	94.5561	2.7232	0.3532	85.0121	88.3228	3.3107	2	236.783	144.672	0.610989	5.6364	45.1884	0.511628	18.6091	83.3837	2.6859	1.9964	1.0122	2.7346	13.6846	6.6655	79.6499	28.7475	33.4106	1.16221	5.1531	24.8166	1.6788	2.7767	15.998	4.8781	1.0529	0.9158	14.1412	2.0079	2.8483	5023.82	269.966	0.304919	2.7723	0.568316	0.869788	C	A
69	CIMMYTMA-007181	SINA74	TUXPEN	CONSTE	4	94.2368	2.5609	0.3418	84.0838	86.702	2.6182	2	242.962	144.185	0.593448	5.5089	47.4857	0.547689	25.0836	81.8782	2.8987	1.9955	1.0123	2.6022	11.6862	6.9347	81.3791	28.8192	34.6412	1.20202	5.7104	20.8938	1.282	2.4169	16.0597	4.8576	1.0992	0.9647	14.5171	1.6218	2.5691	5100.12	203.325	0.302471	2.6592	0.547431	0.877638	C	A
70	CIMMYTMA-000425	SNLP19	TUXPEN	CONNOR	4	94.3058	2.3826	0.3155	79.3487	81.8254	2.4767	2	233.695	142.676	0.610522	5.3672	48.2654	0.589858	22.3324	84.257	3.5548	1.9966	1.0122	2.6664	12.5188	8.0566	79.4246	28.5511	34.7149	1.21589	4.9869	24.8166	1.6504	3.0335	14.6334	4.8469	1.1093	0.9288	13.7931	2.1053	2.9155	4874.56	218.273	0.331222	2.6283	0.542264	0.837285	C	A
71	CIMMYTMA-000429	SNLP58	TUXPEN	CELAYA	4	94.5351	2.3853	0.2709	87.9183	90.0469	2.1286	2	265.248	167.889	0.632951	5.635	49.9219	0.554399	26.3034	84.0286	2.3311	1.9953	1.0123	2.2558	10.792	6.8282	82.3798	28.947	34.0154	1.17509	5.8627	22.8552	1.972	2.7881	16.5136	5.061	1.1288	0.9856	12.7119	1.9318	2.7781	5254.42	199.762	0.306475	2.8034	0.553922	0.87314	C	A
72	CIMMYTMA-000424	SNLP70	TUXPEN	CONNOR	4	94.7146	2.1153	0.2448	78.6419	80.1415	1.4996	2	235.124	145.381	0.618313	5.5093	48.6832	0.607466	22.5119	83.5516	3.5899	1.9968	1.0123	2.3698	12.3353	6.5871	81.0776	28.487	33.5525	1.17782	5.0229	41.468	1.771	3.1124	15.4138	4.9216	1.0636	0.9383	13.0642	2.3096	2.9605	4868.42	216.26	0.319298	2.7944	0.567783	0.882193	C	A
73	CIMMYTMA-000438	SNLPGP6	CELAYA	TUXPEN	4	94.4757	1.9394	0.2779	76.7314	78.563	1.8316	2	250.428	151.781	0.606089	5.6423	49.6883	0.632464	19.6025	84.4114	2.9551	1.9956	1.0122	2.3163	12.4244	8.0017	79.5739	28.9096	34.1404	1.18094	5.4158	41.468	1.8002	3.0724	15.7385	4.873	1.0966	0.9588	13.4057	2.0138	2.8814	5187.65	264.642	0.309623	2.6798	0.549928	0.874339	C	A
74	CIMMYTMA-007252	SONO72	TUXPEN	CONNOR	4	94.724	2.5215	0.4065	85.9848	87.7307	1.7459	2	242.866	147.969	0.609262	5.643	45.142	0.514552	18.6739	83.3523	2.8538	1.9944	1.0122	2.6333	12.1588	9.005	78.8362	29.2624	34.1967	1.16862	5.2752	8.41244	1.4641	2.5405	15.9241	4.8364	1.1149	0.9376	13.4222	1.856	2.6397	5098.11	273.007	0.303716	2.6066	0.538955	0.840972	C	A
75	CIMMYTMA-001749	TAMA28	TUXPEN	CONNOR	4	94.8292	2.3297	0.2517	80.0159	82.4104	2.3945	2	230.917	143.913	0.623227	5.6482	48.123	0.583943	17.7174	83.182	3.1086	1.998	1.0123	2.5627	10.8895	8.8167	80.2938	29.2803	34.2824	1.17083	5.4286	9.38469	1.5157	2.6165	15.5817	5.005	1.0916	0.9829	13.4548	1.8367	2.6684	5184.39	292.616	0.32121	2.8218	0.563796	0.900421	C	A
76	CIMMYTMA-000416	TAMA8	TUXPEN	CONNOR	4	94.4594	2.5618	0.2414	81.3481	84.0498	2.7017	2	219.355	138.139	0.629752	5.6297	46.5458	0.553788	17.2443	84.2607	3.4088	1.9967	1.0123	2.5659	11.8452	9.3597	78.7951	28.9622	33.4272	1.15417	5.0779	24.8166	1.5839	3.0245	16.187	4.9098	1.0899	0.9409	13.4576	2.0193	2.9222	5028.21	291.587	0.303317	2.73	0.556031	0.86329	C	A
77	CIMMYTMA-000695	VERA191	TUXPEN	.	4	94.5679	2.5656	0.2523	99.8277	101.641	1.8128	2	276.353	179.326	0.648902	5.9273	45.7327	0.449946	33.1181	83.4605	1.6873	1.9928	1.0123	1.7372	12.0583	7.6929	80.2488	28.6408	33.8676	1.18249	5.3999	6.46842	1.0788	2.4626	16.4043	4.9517	1.0909	0.9607	13.434	1.555	2.6498	4863.48	146.853	0.301854	2.7699	0.559384	0.880649	C	A
78	CIMMYTMA-009168	CELEPAMC1	TUXPEN	OLOTIL	5	97.1104	1.9026	0.1781	90.2394	92.9414	2.702	2.6627	297.673	190.692	0.640609	6.7927	53.7008	0.577792	10.2477	82.656	1.7628	2.019	1.0877	1.669	12.9193	6.7628	80.3179	29.9514	30.979	1.03431	4.7518	20.8842	1.4561	2.5913	18.2994	4.9583	1.2676	0.9551	13.0106	2.2553	2.6979	5516.13	538.28	0.270954	2.4231	0.488696	0.753471	C	B
79	CIMMYTMA-013339	CHIH4	CRCHIH	TUXPEN	1	97.1378	2.5007	0.0607	58.0244	59.2778	1.2534	1.9983	214.201	109.601	0.511674	6.6791	46.2158	0.779648	16.9512	84.0521	3.065	2.6929	1.2367	1.8018	31.0239	4.0145	64.9616	29.6224	20.9199	0.706219	2.3472	38.5125	1.966	2.945	17.3786	4.7392	1.1975	0.8694	13.7773	2.9218	2.9739	2450.54	144.565	0.272703	2.3442	0.49464	0.726013	A	A
80	CIMMYTMA-018844	CHIS357	TUXPEN	.	1	97.12	2.5566	0.0935	68.2444	70.454	2.2096	1.9983	291.873	192.539	0.659667	6.7886	45.9145	0.651695	17.9878	84.3729	3.0491	2.0061	1.1198	1.6789	35.0747	4.488	60.4373	28.4426	25.8372	0.908398	3.0506	23.8108	1.9634	3.0494	18.8051	4.8111	1.229	0.8834	13.9355	3.0528	3.0957	3037.62	168.871	0.25584	2.3531	0.489098	0.718796	C	A
81	CIMMYTMA-020443	CHIS362	TUXPEN	.	1	96.9922	3.0188	0.0446	66.3699	68.5594	2.1895	1.9983	279.255	184.358	0.660181	6.7744	46.5823	0.679444	18.2106	84.2892	3.0119	2.1133	1.1532	1.6789	34.0934	4.3266	61.58	27.9656	25.4461	0.909907	3.3436	23.4141	1.9417	2.8216	18.1747	4.8059	1.1644	0.894	14.5343	2.9247	2.9757	3277.7	179.989	0.264428	2.4771	0.515429	0.767777	C	A
82	CIMMYTMA-023188	CHIS366	TUXPEN	OLOTIL	1	96.7787	2.5414	0.1012	68.1913	70.0883	1.897	1.9983	299.774	190.256	0.634666	6.9368	46.4336	0.662501	18.5001	83.0338	3.0668	2.2612	1.1606	1.7136	35.1215	3.9448	60.9337	28.7064	23.3077	0.811934	3.5483	22.2046	1.6325	2.8199	17.5956	4.8065	1.2102	0.9252	13.0016	2.785	2.8439	3339.92	180.535	0.273165	2.3861	0.496432	0.764502	C	A
83	CIMMYTMA-023267	CHIS431	TUXPEN	OLOTIL	1	97.3483	2.6458	0.1175	67.2068	69.4901	2.2833	1.9983	284.874	190.32	0.668082	6.4141	45.9719	0.66156	17.9085	84.7216	3.0624	2.1163	1.1193	1.6526	36.3804	5.0186	58.601	29.2963	25.8624	0.882787	3.4789	22.2934	1.9418	2.8186	17.6587	4.8448	1.1815	0.9426	13.0217	2.781	2.8311	3468.53	193.681	0.274358	2.4818	0.512261	0.797799	C	A
84	CIMMYTMA-016284	CHIS432	OLOTIL	TUXPEN	1	97.3011	2.7002	0.2151	73.9454	75.4303	1.4849	1.9983	336.925	226.502	0.672261	6.2292	45.5943	0.604456	19.2942	84.5961	3.0262	2.0109	1.1201	1.6837	36.4201	3.7683	59.8116	28.2093	22.8423	0.809744	2.4626	38.656	1.2959	3.0719	18.5694	4.6553	1.1685	0.9165	13.0097	3.0827	3.1272	2345.35	121.557	0.250697	2.3183	0.497992	0.784339	C	B
85	CIMMYTMA-013715	CHIS463	OLOTIL	TUXPEN	1	97.3071	2.8949	0.108	64.4998	67.1269	2.6271	1.9983	257.863	161.178	0.62505	6.3872	47.2706	0.704198	18.3669	83.9823	3.0262	2.1567	1.1985	1.7256	31.1595	3.8985	64.942	29.4731	24.3585	0.826465	3.0041	36.8565	1.3145	3.0625	17.9558	4.7278	1.1893	0.9587	11.4943	3.0777	3.1087	2924.06	159.203	0.263302	2.3492	0.496891	0.806104	C	A
86	CIMMYTMA-016179	CHIS572	OLOTIL	TUXPEN	5	95.9506	1.8745	0.0268	97.1389	100.74	3.6011	2.8961	302.79	207.438	0.685086	6.5522	54.9715	0.545677	11.5831	83.3315	2.1611	2.019	1.0877	1.6728	25.9114	8.1428	65.9458	27.6088	32.4803	1.17645	4.2313	20.7722	1.4561	2.576	17.4649	4.7202	1.2282	0.974	11.8952	2.2516	2.9786	4828.38	416.847	0.270268	2.2638	0.479598	0.79303	C	A
87	CIMMYTMA-016285	CHIS635	TUXPEN	.	1	97.112	2.7596	0.0915	62.4698	64.608	2.1382	1.9983	265.962	166.227	0.625005	6.7961	46.1041	0.713597	17.449	84.61	3.0297	2.1249	1.1149	1.679	31.509	4.3152	64.1758	28.7765	23.9145	0.831043	2.9764	23.9218	1.966	2.945	17.1521	4.7571	1.2402	0.9429	13.1765	2.9218	2.9789	3036.77	174.037	0.277348	2.2767	0.47859	0.760281	C	A
88	CIMMYTMA-013323	CHIS644	TUXPEN	.	1	96.7962	2.7911	0.1068	66.4251	69.2842	2.8591	1.9983	269.462	171.028	0.634699	6.5019	46.474	0.670773	18.3536	84.2753	3.0751	2.3055	1.1183	1.6643	36.2427	3.8509	59.9064	28.1796	23.4191	0.831066	2.9699	23.8958	1.9768	2.8266	17.75	4.9296	1.202	0.9323	13.7657	2.7947	2.8665	2921.72	159.191	0.277724	2.5256	0.512334	0.775624	C	A
89	CIMMYTMA-016286	CHIS743	TEPECI	TUXPEN	2	97.7053	1.6907	0.0258	68.191	70.4867	2.2957	2.9375	296.477	185.15	0.6245	6.6664	47.7159	0.676949	21.2756	85.3045	2.1464	2.0132	1.0395	1.7476	23.9345	8.019	68.0465	28.4867	33.5182	1.17663	7.8315	37.52	2	2.1482	18.7818	4.9241	1.3416	0.9024	13.5361	2.2266	2.6812	8073.24	379.46	0.262174	2.2409	0.455088	0.67263	C	B
90	CIMMYTMA-017835	HIDA31	TUXPEN	.	1	96.9696	2.578	0.1357	72.5436	74.6554	2.1118	1.9983	310.052	207.37	0.668823	6.7945	45.6821	0.611906	19.8914	84.5403	3.0279	2.0907	1.1167	1.7263	35.522	4.5355	59.9425	27.5546	18.1429	0.658435	2.4135	36.3802	1.9284	2.9589	18.1284	4.8308	1.1664	0.9315	12.1121	2.9463	3.0029	2270.91	114.166	0.266477	2.498	0.517099	0.798611	C	A
91	CIMMYTMA-019938	JALI481	CELAYA	TUXPEN	1	97.153	2.3792	0.255	59.0853	60.7747	1.6894	1.9983	252.453	145.312	0.575602	6.2805	47.0262	0.773779	17.441	85.3215	3.0284	2.835	1.2411	1.8027	37.0165	4.6508	58.3327	25.969	16.9113	0.651211	2.3841	38.5139	1.95	3.2867	17.196	4.8508	1.2109	0.9002	13.007	3.1852	3.3442	2441.06	139.961	0.282089	2.429	0.500742	0.743414	C	A
92	CIMMYTMA-019838	JALI482	CELAYA	TUXPEN	1	96.7936	2.4636	0.2005	59.3615	61.396	2.0345	1.9983	261.146	154.781	0.5927	6.3758	46.7966	0.762209	17.777	84.7551	3.0321	2.4716	1.278	1.7215	35.4905	4.5691	59.9404	27.562	17.3607	0.629878	2.444	42.4861	1.9445	3.058	18.2051	4.8547	1.2214	0.9231	13.7493	3.2069	3.2436	2503.48	140.827	0.266667	2.4119	0.496818	0.755772	C	A
93	CIMMYTMA-019858	JALI504	TUXPEN	CELAYA	1	97.1352	2.4678	0.0722	62.7481	65.2022	2.4541	1.9983	264.121	161.702	0.612226	6.5352	46.5671	0.714195	18.5388	84.2334	3.0149	2.1184	1.2006	1.7219	33.6002	4.948	61.4518	29.8926	21.5811	0.721955	3.1701	23.694	1.9526	3.0378	18.2555	5.0118	1.1557	0.9241	14.5518	3.0505	3.0688	3048.26	164.426	0.274536	2.7004	0.538808	0.799602	C	A
94	CIMMYTMA-019958	MORE111	TUXPEN	PEPITI	1	97.1813	2.7385	0.6672	71.1569	74.1089	2.952	1.9983	301.911	201.079	0.66602	6.6479	46.361	0.625579	18.7821	85.7176	3.0656	2.2362	1.1222	1.816	34.394	4.0302	61.5758	22.931	15.2009	0.662897	2.6128	42.6546	2.3052	3.3036	18.085	4.6717	1.2581	0.8983	12.8948	3.3649	3.3966	2569.22	136.791	0.258319	2.1555	0.461395	0.714013	C	A
95	CIMMYTMA-018878	MORE130	TUXPEN	.	1	97.1404	2.3936	0.1848	60.924	62.2982	1.3742	1.9983	259.369	152.876	0.589418	6.6833	46.1663	0.741054	17.3629	83.257	3.0304	2.7242	1.1998	1.7832	35.4444	5.9839	58.5717	29.322	21.4109	0.730199	2.7304	24.9122	1.9363	3.0552	18.1627	4.9971	1.2268	0.946	13.7837	3.0694	3.0965	2747.04	158.213	0.27513	2.5435	0.508995	0.771112	F	A
96	CIMMYTMA-016267	NAYA210	MEZCLA	TUXPEN	1	96.6031	2.8266	0.3054	66.973	68.9364	1.9634	1.9983	282.826	185.762	0.656808	6.3887	46.3857	0.672877	17.9801	85.4888	3.0476	2.3681	1.1964	1.723	37.639	4.4327	57.9283	27.9423	24.0866	0.862012	2.7323	36.2298	1.9527	3.0605	18.1596	4.8813	1.2316	0.9277	13.6607	3.0796	3.2628	2777.28	154.464	0.2688	2.4181	0.49538	0.753248	C	A
97	CIMMYTMA-017912	SINA152	TUXPEN	.	1	97.2813	2.3944	0.1389	59.2181	61.4986	2.2805	1.9983	260.66	150.501	0.577384	6.5218	46.0346	0.748547	17.6144	83.8289	2.999	2.5217	1.1581	1.6933	34.1834	4.3229	61.4937	30.2936	23.2016	0.765891	2.8627	38.2897	1.9309	3.1903	18.7981	4.9071	1.1253	0.9313	12.8608	3.214	3.2484	2884.81	163.776	0.261042	2.6565	0.541358	0.827602	C	A
98	CIMMYTMA-023210	SNLP102	OLOTIL	TUXPEN	1	96.992	2.8308	0.1476	63.6791	66.2801	2.601	1.9983	256.991	162.427	0.632033	6.524	46.3567	0.699406	17.7751	86.2282	3.4351	2.4882	1.1173	1.6883	32.0845	4.3378	63.5777	26.8856	23.3728	0.869343	2.5622	23.9411	1.6299	2.95	17.7541	4.697	1.1894	0.9721	11.3217	2.7965	2.9696	2649.39	149.051	0.264559	2.3182	0.493549	0.817303	C	I
99	CIMMYTMA-023677	SNLP145	TUXPEN	VANDEN	5	98.2173	1.2641	0.1229	84.7205	90.1114	5.3909	2.9402	276.677	158.54	0.573014	6.7166	59.7248	0.662789	9.4954	82.2094	1.9547	2.019	1.0877	1.6642	12.4045	5.946	81.6495	29.5181	30.8355	1.04463	4.9713	24.0782	1.4561	2.6017	17.562	5.1274	1.2608	0.9774	12.8513	2.3203	2.9657	5731.62	603.621	0.29196	2.6058	0.508211	0.775222	C	A
100	CIMMYTMA-014014	SNLP147	TUXPEN	CELAYA	1	96.7913	2.3794	0.0855	64.7577	67.1088	2.3511	1.9983	292.812	185.583	0.633795	6.5798	47.3896	0.706161	18.4328	83.7452	3.0126	2.4148	1.1204	1.7161	37.1333	4.0515	58.8152	28.3913	21.3418	0.751702	2.919	44.9053	1.9527	3.1977	17.8255	4.7895	1.2312	0.9544	12.0967	3.2241	3.2573	2815.29	152.732	0.268688	2.3271	0.485875	0.775179	C	A
101	CIMMYTMA-016416	SNLP151	TUXPEN	.	1	97.3055	2.4842	0.1545	58.2357	60.3507	2.115	1.9983	250.098	147.438	0.589521	6.2941	46.9502	0.777956	16.8968	84.4566	3.0531	2.7414	1.1945	1.8094	35.2721	4.652	60.0759	28.039	20.4157	0.728118	2.4571	38.4192	1.6218	3.1586	16.9809	4.6017	1.1924	0.8953	12.2453	3.1817	3.1969	2564.4	151.768	0.270993	2.2169	0.481757	0.750839	C	A
102	CIMMYTMA-018565	SNLP153	TUXPEN	.	1	97.1857	2.4805	0.2194	56.3835	58.566	2.1825	1.9983	232.858	130.158	0.558957	6.3756	46.583	0.795393	16.9565	86.3258	3.0266	2.7666	1.239	1.7295	36.059	4.5502	59.3908	29.9039	21.0385	0.703537	2.6521	38.2632	1.9391	3.1821	17.4193	4.5439	1.2141	0.9578	12.115	3.2251	3.2416	2830.09	166.903	0.260854	2.1157	0.465613	0.788897	C	A
103	CIMMYTMA-018567	SNLP156	TUXPEN	.	1	96.7754	2.4718	0.0419	61.425	63.6295	2.2045	1.9983	272.319	160.784	0.590423	6.5157	46.3239	0.728026	17.4533	85.5307	2.9974	2.7792	1.1961	1.704	32.7982	4.3216	62.8802	30.0621	24.4128	0.812079	3.0896	23.8349	1.6325	2.8193	17.9174	4.7486	1.2396	0.9309	12.41	2.7781	2.8391	3200.95	183.401	0.265027	2.2694	0.477909	0.750968	C	A
104	CIMMYTMA-019956	SNLP158	TUXPEN	CELAYA	1	97.1144	2.257	0.1894	64.1446	66.8066	2.662	1.9983	279.831	178.787	0.638913	6.6499	47.213	0.706712	18.0331	84.4245	2.999	2.5217	1.1963	1.7151	34.3481	4.2443	61.4076	30.0658	19.9086	0.662168	3.024	38.4958	1.9309	3.0624	17.9268	4.8685	1.2311	0.9542	12.3995	3.0667	3.1136	2991.23	165.874	0.271577	2.4063	0.494259	0.775079	C	A
105	CIMMYTMA-017896	SNLP28	TUXPEN	.	1	97.3226	2.5564	0.0614	65.4608	66.8253	1.3645	1.9983	276.378	187.156	0.677173	6.5255	46.7748	0.699956	17.7901	85.7678	3.0608	2.6544	1.1185	1.7076	28.2521	3.6048	68.1431	29.62	27.9659	0.944156	2.9848	23.7519	1.9499	2.8318	17.8334	4.8022	1.2373	0.927	11.66	2.9357	2.9879	3050.39	171.465	0.269281	2.3276	0.484695	0.749212	C	B
106	CIMMYTMA-017900	SNLP38	TUXPEN	OLOTIL	1	96.9762	2.3799	0.075	62.9791	66.5116	3.5325	1.9983	280.808	180.208	0.64175	6.6726	46.8132	0.703835	18.1382	84.9169	3.0073	2.4852	1.1987	1.6988	33.2871	3.9876	62.7253	29.5608	23.5867	0.797905	3.1945	36.7368	1.9606	3.07	18.3035	4.8594	1.2041	0.9006	13.8029	3.0849	3.1118	3154.03	173.889	0.26549	2.4512	0.504424	0.747945	C	A
107	CIMMYTMA-024001	SNLP51	TUXPEN	.	5	98.2091	1.2178	0.0469	78.8062	81.9767	3.1705	2.8843	247.562	149.944	0.605685	6.1999	61.92	0.755337	8.5024	80.8872	1.9524	2.019	1.0877	1.8713	8.9905	5.7507	85.2588	31.0093	31.3058	1.00956	4.5478	20.8272	1.4561	2.5197	16.9619	4.8243	1.1747	0.8509	12.2139	2.1977	2.9655	5196.55	611.187	0.28442	2.4749	0.513007	0.724355	C	C
108	CIMMYTMA-018906	SNLP52	TUXPEN	.	1	97.2997	2.6433	0.1253	61.4351	63.1912	1.7561	1.9983	241.733	144.84	0.599175	6.3919	45.8479	0.725542	17.3987	83.5778	3.0746	2.5669	1.1589	1.7348	35.5496	4.0783	60.3721	29.2915	22.0722	0.753536	2.6593	24.9865	1.9579	2.9407	18.2875	4.7654	1.1802	0.9353	13.1608	2.9418	2.9915	2688.81	154.541	0.260582	2.405	0.50468	0.792493	C	A
109	CIMMYTMA-018907	SNLP66	TUXPEN	ELOTOC	1	97.1327	2.4926	0.102	58.4916	59.8849	1.3933	1.9983	229.328	142.538	0.621548	6.2627	47.6038	0.794922	17.5351	85.4526	3.0206	2.728	1.196	1.7922	33.7409	4.1716	62.0875	30.1492	19.5839	0.649566	2.4583	41.0111	2.2678	3.19	16.9028	4.715	1.2145	0.9111	12.0234	3.2265	3.2474	2578.19	147.03	0.278948	2.286	0.484836	0.750185	C	I
110	CIMMYTMA-018909	SNLP69	TUXPEN	.	1	97.2979	2.2964	0.2022	60.0515	61.6332	1.5817	1.9983	242.717	137.554	0.566727	6.4019	46.8151	0.759576	17.3313	84.9783	3.013	2.3048	1.2369	1.7288	35.4497	4.961	59.5893	27.0973	16.0119	0.590904	2.3062	38.3691	2.3025	3.1883	17.9709	4.8103	1.2256	0.9179	12.7101	3.2382	3.2867	2436.82	140.602	0.267672	2.3591	0.490427	0.748939	C	A
111	CIMMYTMA-020446	SNLP81	TUXPEN	.	1	96.0722	2.8858	0.0843	63.9843	66.3429	2.3586	1.9983	270.616	173.278	0.640307	6.6535	47.9424	0.722646	18.4591	85.6562	3.0533	2.2704	1.1568	1.7077	32.4811	4.1407	63.3782	27.0912	20.6985	0.76403	2.8386	36.5933	1.9796	3.0784	17.6908	4.7864	1.268	0.9604	12.0883	3.1041	3.1538	2831.64	153.401	0.270559	2.2504	0.470165	0.757413	C	B
112	CIMMYTMA-024751	TAMA102	TUXPEN	.	5	97.6941	1.6236	0.1063	90.4253	93.2506	2.8253	2.888	282.707	159.947	0.565772	6.8265	57.7373	0.619163	11.0085	82.8252	1.9701	2.019	1.0877	1.832	14.3597	8.2425	77.3978	27.985	30.1904	1.07881	4.9279	20.6844	1.4561	2.506	17.4357	5.0311	1.2278	0.9393	13.0106	2.1133	2.696	5571.95	506.15	0.288552	2.5755	0.511916	0.765027	C	A
113	CIMMYTMA-016216	TAMA131	TUXPEN	.	1	97.152	2.6601	0.0967	70.1072	71.371	1.2638	1.9983	304.09	202.738	0.666704	6.8048	45.6717	0.63992	19.6991	82.4339	3.0365	2.0641	1.1191	1.6572	37.0279	4.3757	58.5964	28.7836	23.3006	0.80951	2.902	36.9025	1.9607	3.0578	18.1467	4.7874	1.162	0.8915	13.48	3.0683	3.1138	2613.26	132.659	0.263817	2.4634	0.514559	0.767212	C	A
114	CIMMYTMA-017932	TAMA15	TUXPEN	.	1	97.1235	2.4207	0.1273	57.002	58.4124	1.4104	1.9983	232.105	135.295	0.582907	6.4009	45.5377	0.77959	16.8842	84.8751	3.0417	2.6168	1.1964	1.7692	35.9033	4.4244	59.6723	28.2626	21.7096	0.768139	2.5567	25.0396	1.947	3.0507	17.2515	4.8307	1.1699	0.8321	13.3228	3.0631	3.1073	2672.38	158.277	0.280016	2.4909	0.51564	0.711257	C	B
115	CIMMYTMA-017933	TAMA17	TUXPEN	.	1	96.9673	2.4952	0.1118	58.8167	60.5411	1.7244	1.9983	258.747	147.159	0.568737	6.3922	45.863	0.757551	17.6352	84.8193	3.0347	2.7583	1.1996	1.7977	31.4032	4.1771	64.4197	29.1283	22.0253	0.756148	2.7683	38.5432	1.9661	3.1712	17.7183	4.8617	1.1743	0.9186	12.8703	3.0625	3.23	2800.88	158.823	0.274389	2.5131	0.516918	0.782253	C	A
116	CIMMYTMA-018920	TAMA61	TAMAUL	TUXPEN	1	97.3363	2.3656	0.095	55.992	57.1113	1.1193	1.9983	229.862	141.845	0.617089	6.4108	44.6673	0.78211	17.1399	74.8734	3.402	2.7965	1.1603	1.7787	31.5081	5.5851	62.9068	29.3207	21.3885	0.729468	2.4499	36.4415	1.6002	3.0602	16.5309	4.6823	1.1989	0.9278	12.5685	3.0654	3.1022	2340.92	136.577	0.283245	2.2845	0.487901	0.773876	C	A
117	CIMMYTMA-020337	TAMA65	TUXPEN	.	1	97.1481	2.5248	0.1141	63.1466	65.3178	2.1712	1.9983	257.955	153.035	0.593263	6.5779	46.6556	0.714286	17.7587	84.4147	3.0279	2.4117	1.1195	1.7051	30.7142	4.5323	64.7535	30.0053	24.9413	0.83123	3.1023	23.612	1.9311	2.9427	17.9961	4.943	1.2	0.9021	14.9954	2.9258	2.9765	3095.29	174.297	0.274671	2.543	0.514465	0.75175	C	A
118	CIMMYTMA-001233	TUXPENOAMARILLO	TUXPEN	.	5	97.1345	1.3001	0.1818	94.9329	97.5635	2.6306	2.9326	299.647	193.158	0.644618	6.8484	56.3267	0.577334	12.5075	83.7127	1.979	2.019	1.0877	1.8656	20.1939	6.7884	73.0177	30.2696	36.4263	1.2034	5.0128	20.5328	1.4561	2.5345	16.6283	4.7266	1.2305	0.9313	11.8952	2.1087	2.6672	5695.73	455.385	0.28425	2.2656	0.47933	0.756847	C	B
119	CIMMYTMA-003247	VERA167	TUXPEN	OLOTIL	4	94.4193	2.7341	0.2463	97.5932	99.4359	1.8427	2	295.555	194.005	0.656409	6.1944	45.5011	0.457592	27.9576	83.8219	1.8156	1.9932	1.0123	1.4949	13.6024	7.4056	78.992	28.8363	34.4508	1.1947	5.9626	8.41244	1.1481	2.2667	17.4341	4.8563	1.2016	0.9119	13.0665	1.5038	2.4876	5229.25	187.042	0.278552	2.4531	0.505138	0.758905	C	A
120	CIMMYTMA-018926	VERA234	TUXPEN	TEPECI	2	97.2436	2.0694	0.0251	70.6442	71.8578	1.2136	2.9375	314.183	215.033	0.684419	6.5841	50.1047	0.697276	25.9238	83.458	2.1483	2.0132	1.0395	1.5901	21.0547	8.3392	70.6061	28.0128	35.962	1.28377	8.0817	39.4883	2	2.1768	17.9355	4.989	1.3814	0.9542	12.8024	2.2433	2.6812	7350.22	283.532	0.278163	2.2262	0.446222	0.690749	C	A
121	CIMMYTMA-020401	VERA240	TUXPEN	.	2	97.0851	2.0267	0.0155	69.6748	71.8291	2.1543	2.9375	311.13	198.218	0.637091	6.7596	42.8803	0.596977	23.0865	85.1958	2.1451	2.0132	1.0395	1.9008	27.199	7.3581	65.4429	26.3024	26.8235	1.01981	6.0302	38.88	2	2.1766	18.6543	4.8975	1.1734	0.9183	13.1762	2.2327	2.6812	6025.39	260.992	0.26254	2.5507	0.520817	0.782598	C	A
122	CIMMYTMA-023244	VERA262	TUXPEN	.	2	97.7022	2.0177	0.0514	69.6832	72.2906	2.6074	2.9375	278.16	166.48	0.598505	6.6368	42.5243	0.588241	26.8011	85.8541	2.1438	2.0132	1.0395	1.7313	33.3046	8.7609	57.9345	29.2099	39.8615	1.36466	7.5187	39.4667	2	2.1985	17.5584	4.877	1.2712	0.929	13.0854	2.1945	2.6812	7175.71	267.739	0.277759	2.3346	0.478696	0.730806	C	A
123	CIMMYTMA-025011	VERA287	TUXPEN	.	2	98.0006	2.0301	0.0323	71.3207	73.5768	2.2561	2.9375	297.242	188.911	0.635546	6.5741	40.5543	0.551183	27.1851	69.173	2.1342	2.0132	1.0395	1.7407	35.0272	8.5807	56.3921	28.0548	26.8285	0.956289	5.5578	43.1517	2	2.6064	18.0027	4.9399	1.3905	0.9094	13.3085	2.6392	3.0814	3779.19	139.017	0.274398	2.1589	0.437033	0.654009	C	A
124	CIMMYTMA-025093	VERA577	TUXPEN	TEPECI	3	97.4552	1.6538	0.01	74.5088	76.6184	2.1096	2.9375	318.121	222.503	0.699428	6.7134	46.0977	0.601653	27.2712	85.4716	2.4432	2.0132	1.0395	1.5773	64.5684	8.9738	26.4578	28.0813	26.9531	0.959824	6.3161	37.05	2	2.1634	18.0025	5.1498	1.4364	0.9758	13.0857	2.5749	3.0814	5842.57	214.239	0.28606	2.277	0.442153	0.679337	C	A
125	CIMMYTMA-025842	VERA657	TUXPEN	.	2	97.691	1.9975	0.0253	70.6909	71.4594	0.7685	2.9375	299.921	194.478	0.648432	6.8125	43.5001	0.608739	23.6725	89.4663	2.4346	2.0132	1.0395	1.9034	21.7094	10.8692	67.4214	28.9768	38.2013	1.31834	6.9461	42.065	2	2.1394	16.952	4.8102	1.4676	0.905	13.4245	2.9657	3.0814	7468.01	315.472	0.283754	1.875	0.389797	0.616653	C	A
126	CIMMYTMA-017954	VERA67	TUXPEN	.	2	97.1615	2.3275	0.0941	62.0495	64.9473	2.8978	1.9983	265.006	162.385	0.612762	6.6553	47.4088	0.729958	17.9201	84.1218	3.0592	2.57	1.1188	1.657	35.8931	4.0156	60.0913	27.1474	25.1533	0.926545	3.2111	23.5048	1.9794	2.8317	18.1962	4.8172	1.1843	0.8948	13.771	2.8161	2.8748	3175.67	177.213	0.264737	2.4486	0.508304	0.755552	C	A
127	CIMMYTMA-010468	CHIS578	TUXPEN	.	4	94.5558	2.5453	0.2587	92.5622	94.6418	2.0796	2	267.75	180.329	0.673497	5.774	44.6117	0.471374	23.7411	84.983	2.2879	1.995	1.0123	1.6381	12.208	7.5707	80.2213	28.8904	33.9883	1.17646	5.4596	8.41244	1.1314	2.5275	16.9467	4.7855	1.1485	1.0021	12.719	1.6939	2.7088	5122.36	215.759	0.282385	2.4885	0.520008	0.872529	C	A
128	CIMMYTMA-001919	HIDA46	TUXPEN	TAMAUL	4	94.1797	2.2672	0.32	95.9191	97.6779	1.7588	2	282.023	185.399	0.657392	5.913	43.9003	0.449439	28.408	84.1053	1.6762	2.0794	1.0123	1.4429	12.6867	8.0989	79.2144	28.0726	33.6722	1.19947	5.4159	5.49617	1.2885	2.1669	17.5187	4.5502	1.0633	0.9639	13.0532	1.7489	2.4851	5006.51	176.236	0.259734	2.4236	0.532636	0.906517	C	A
129	CIMMYTMA-001927	HIDAGP5	TUXPEN	.	4	94.5784	2.3406	0.3362	96.5433	99.0871	2.5438	2	294.54	200.414	0.680431	5.652	44.9204	0.453343	27.6951	83.4298	1.6564	1.9943	1.0123	1.696	12.1442	9.2617	78.5941	28.766	34.1141	1.18592	5.5469	8.41244	1.4745	2.4396	17.8549	4.6273	1.1169	0.9383	12.3624	1.9188	2.6333	5044.16	182.132	0.259161	2.3935	0.517256	0.840093	C	A
130	CIMMYTMA-001928	HIDAGP7	TUXPEN	OLOTIL	4	94.5636	2.5438	0.2521	89.7715	91.6252	1.8537	2	271.026	176.476	0.651142	5.9102	46.4027	0.50644	22.8548	84.4265	2.1295	2.0818	1.0123	1.4569	11.9121	7.4564	80.6315	29.0959	34.6175	1.18977	5.4457	5.49617	1.1136	2.2812	16.5917	4.4882	1.1072	0.9626	12.7252	1.5229	2.6388	5122.77	224.144	0.270509	2.2738	0.506617	0.8694	C	B
131	CIMMYTMA-000145	MICH182	TUXPEN	.	4	94.3533	2.5281	0.3293	95.8135	98.0078	2.1943	2	288.262	192.74	0.668626	6.0563	44.5995	0.455061	25.0468	83.3967	1.8606	1.9955	1.0123	1.6691	11.3687	8.0929	80.5384	29.2523	34.7604	1.1883	6.0735	6.46842	1.1174	2.0651	17.2545	4.7494	1.1049	0.946	13.0599	1.3793	2.3613	5336.62	213.066	0.275256	2.5396	0.53472	0.856186	C	A
132	CIMMYTMA-000005	MICH200	TUXPEN	.	4	94.6143	2.5259	0.2833	93.1117	94.6826	1.5709	2	281.252	181.953	0.64694	5.931	46.8125	0.494415	24.6346	83.9557	2.2799	1.9959	1.0123	2.5857	12.1284	7.9201	79.9515	29.1394	34.7668	1.19312	5.862	7.44019	1.4522	2.2821	16.7683	4.802	1.1227	0.9783	12.3325	1.6389	2.5473	5308.43	215.487	0.286374	2.5566	0.532403	0.871381	C	A
133	CIMMYTMA-000002	MICHGP2	TUXPEN	CELAYA	4	94.7527	2.2876	0.3223	89.9293	93.2747	3.3454	2	260.317	173.739	0.667414	5.9245	44.2319	0.474211	21.5409	84.4602	2.5001	1.9953	1.0123	2.1311	13.0253	8.3549	78.6198	29.1135	34.6355	1.18967	5.8319	8.41244	1.2813	2.5048	16.3117	4.8014	1.1041	0.9619	13.4406	1.7964	2.6296	5392.53	250.339	0.294353	2.5932	0.540092	0.871207	C	A
134	CIMMYTMA-007039	NAYA162	TUXPEN	VANDEN	4	93.9434	2.6875	0.2733	87.1653	88.8131	1.6478	2	252.877	161.4	0.638253	5.9122	45.9493	0.517371	20.34	83.3959	2.7528	1.994	1.0123	1.9367	12.8952	8.1543	78.9505	28.1174	33.7908	1.20178	5.6342	22.8552	1.8137	2.6722	16.4402	4.7051	1.1141	0.9482	13.0992	1.8519	2.7	5242.49	257.743	0.286195	2.4769	0.526429	0.851091	C	A
135	CIMMYTMA-001923	PUEBGP63	TUXPEN	.	4	94.4957	2.6969	0.307	99.8375	102.437	2.5994	2	295.402	208.528	0.705914	6.1891	41.8655	0.408695	26.9625	84.9199	1.42	1.9957	1.0123	1.3105	13.4224	9.2715	77.3061	28.4332	35.3694	1.24395	5.6086	8.41244	1.3111	2.5021	16.7539	4.4879	1.0818	0.8883	12.6873	1.5329	2.7447	5142.83	190.74	0.267872	2.3243	0.517904	0.821131	C	A
136	CIMMYTMA-007128	SINA21	TUXPEN	VANDEN	4	93.8242	2.7587	0.3401	88.4318	90.1648	1.733	2	242.056	147.149	0.607915	6.0556	46.4712	0.515403	20.3314	82.5746	2.925	1.9967	1.0123	1.6974	11.4313	8.8223	79.7464	28.546	33.7742	1.18315	5.1546	7.44019	1.3049	2.6032	16.2832	4.7424	1.0799	0.9419	13.445	1.8297	2.6741	4954.67	243.695	0.291245	2.5826	0.544577	0.87221	C	A
137	CIMMYTMA-001909	SNLP104	TUXPEN	OLOTIL	4	94.6203	2.5372	0.287	83.7812	85.5315	1.7503	2	254.744	159.076	0.624454	5.9441	47.7508	0.558283	21.3225	84.1162	2.7128	1.9941	1.0139	1.9894	10.792	6.8423	82.3657	29.0035	34.5436	1.19101	5.2652	6.46842	1.1259	2.1723	15.8922	4.5718	1.1143	0.9439	12.3976	1.474	2.4718	5051.14	236.893	0.287676	2.3432	0.512533	0.847079	C	B
138	CIMMYTMA-000435	SNLP105	TUXPEN	OLOTIL	4	94.2633	2.7702	0.3015	89.879	92.6414	2.7624	2	252.882	171.305	0.677413	5.6598	45.7046	0.49335	26.2194	84.8387	2.4427	1.9939	1.0123	2.1541	11.1609	7.2744	81.5647	28.8533	35.1197	1.21718	5.1854	6.46842	1.3051	2.2126	16.3206	4.545	1.0902	0.9522	11.661	1.6353	2.5947	4971.73	189.62	0.278482	2.3646	0.520264	0.873418	C	B
139	CIMMYTMA-000434	SNLP111	TUXPEN	OLOTIL	4	94.6928	2.366	0.3491	91.0176	92.2935	1.2759	2	280.43	182.72	0.651571	5.6475	44.704	0.484368	22.4481	84.8132	2.5108	1.9955	1.014	1.9346	11.3625	7.8451	80.7924	29.1752	36.0379	1.23522	5.5986	5.49617	1.1714	2.0987	16.5874	4.6507	1.1111	0.9472	12.7257	1.5054	2.4038	5227.27	232.86	0.280375	2.4285	0.522179	0.852489	C	B
140	CIMMYTMA-005478	SNLP112	TUXPEN	DZITBA	4	94.2781	2.7329	0.4091	92.1058	94.5145	2.4087	2	254.476	164.482	0.646354	5.6353	45.0087	0.476209	22.0909	83.252	2.5509	1.9953	1.0123	2.0442	12.4533	8.1764	79.3703	28.7886	34.4435	1.19643	5.2298	6.46842	1.1181	2.3489	16.2535	4.559	1.0967	0.9854	12.3525	1.788	2.6718	5003.64	226.502	0.280493	2.3656	0.518886	0.898514	C	B
141	CIMMYTMA-000658	SNLP118	TUXPEN	CONNOR	4	94.7038	2.3376	0.2476	88.6175	91.058	2.4405	2	253.292	177.221	0.699669	5.5092	44.5181	0.488898	21.9173	85.1984	2.7659	1.9916	1.0123	1.7799	11.8085	7.3058	80.8857	28.2875	33.3963	1.1806	4.7657	6.46842	1.2701	2.2544	15.9009	4.4113	1.102	0.9301	12.3663	1.884	2.686	4794.32	218.746	0.277425	2.2073	0.500374	0.844011	C	A
142	CIMMYTMA-005480	SNLP131	OLOTIL	TUXPEN	4	94.3193	2.6812	0.2814	100.271	102.33	2.0591	2	303.487	211.108	0.695607	5.9314	44.1255	0.431208	28.3615	84.892	1.7371	1.9943	1.0123	1.5749	11.5446	8.2011	80.2543	28.7346	35.1612	1.22365	5.548	5.49617	1.1359	1.8371	17.7194	4.437	1.1202	0.9592	12.0055	1.3467	2.4593	5078.46	179.062	0.250404	2.1966	0.495064	0.856276	C	A
143	CIMMYTMA-002302	SNLP135	TUXPEN	DZITBA	4	94.1635	2.7824	0.2526	100.971	102.865	1.8938	2	290.382	202.27	0.696563	5.7747	44.2524	0.4302	26.7087	84.6931	1.9189	1.994	1.0123	1.4823	11.9889	7.8966	80.1145	28.4836	33.9666	1.1925	5.5295	5.49617	1.45	2.3823	17.3131	4.6467	1.1411	0.9393	12.709	1.5493	2.5557	5099.86	190.944	0.268392	2.3645	0.508856	0.823153	C	A
144	CIMMYTMA-000426	SNLP24	TUXPEN	OLOTIL	4	94.5584	2.369	0.3066	80.2102	81.8455	1.6353	2	239.63	137.731	0.574765	5.3561	49.1948	0.601069	17.2632	85.0826	3.4425	1.9929	1.0122	2.393	11.6342	7.7185	80.6473	28.564	33.7704	1.18227	4.6362	41.468	1.4913	3.2657	15.7906	4.4726	1.1373	0.9734	10.8846	2.3081	2.985	4796.87	277.867	0.283244	2.198	0.491437	0.855887	C	A
145	CIMMYTMA-000428	SNLP46	CELAYA	TUXPEN	4	94.6079	1.9314	0.3107	83.4765	86.4657	2.9892	2	262.6	166.993	0.635923	5.9028	48.591	0.561969	21.6584	83.5915	2.5859	1.9928	1.0123	2.4637	11.6069	7.3249	81.0682	28.8506	34.1853	1.18491	5.6504	38.6379	1.3358	2.9818	16.5775	4.8744	1.125	1.0073	11.9958	2.2276	2.8203	5224.7	241.232	0.294037	2.6244	0.538405	0.895378	C	A
146	CIMMYTMA-002291	SNLP54	TUXPEN	CONNOR	4	94.5732	2.2527	0.3186	90.7966	92.2927	1.4961	2	267.951	174.75	0.652172	5.7944	46.8962	0.508125	23.3074	82.8521	2.6578	1.9967	1.0123	2.075	14.1799	6.9634	78.8567	28.8384	34.492	1.19604	5.327	24.8166	1.4971	2.8722	16.7278	4.8523	1.102	0.949	13.4244	2.1325	2.9026	5002.01	214.611	0.290074	2.6483	0.545782	0.861162	C	A
147	CIMMYTMA-005471	SNLP59	TUXPEN	CELAYA	4	94.8543	2.4136	0.2478	88.7678	90.2161	1.4483	2	268.873	165.027	0.613773	5.92	47.087	0.521936	22.338	85.0287	2.6641	1.9069	1.0123	2.5932	11.3575	6.5626	82.0799	29.2365	34.1259	1.16724	5.3696	24.8166	1.8178	2.9226	16.3242	4.5615	1.1118	0.9338	13.4311	2.1357	2.8685	5137.82	230.004	0.279432	2.3379	0.512529	0.839899	C	A
148	CIMMYTMA-000659	SNLP80	TUXPEN	.	4	94.528	2.3271	0.2432	88.7796	90.1639	1.3843	2	259.834	160.441	0.617475	6.2121	47.1224	0.52263	20.9929	84.4285	2.4962	1.9955	1.0123	1.6687	11.9296	6.3274	81.743	28.8907	33.765	1.16872	5.289	7.44019	1.4996	2.4121	16.607	4.681	1.0923	0.9496	13.0774	1.4087	2.6323	5088.41	242.387	0.281869	2.4964	0.533305	0.869358	C	B
149	CIMMYTMA-009926	SNLP94	TUXPEN	CONNOR	4	94.6281	2.3139	0.2492	82.6981	84.8887	2.1906	2	239.223	143.614	0.600335	5.7836	47.6423	0.561233	20.0558	83.986	2.9457	1.9953	1.0122	2.3468	11.4395	7.043	81.5175	29.193	34.2942	1.17474	5.2964	8.41244	1.6736	2.5597	15.96	4.5929	1.0826	0.943	13.0591	1.6231	2.6394	5092.73	253.928	0.287776	2.4277	0.528577	0.871051	C	A
150	CIMMYTMA-001938	SNLP99	TUXPEN	DZITBA	4	94.1206	2.8845	0.2692	91.2556	90.6741	0.5815	2	265.783	174.109	0.655079	5.7854	46.8162	0.516313	21.5646	84.4648	2.6699	1.9955	1.0123	2.1893	11.5997	8.4011	79.9992	28.4222	35.4576	1.24753	5.4108	5.49617	1.488	2.1158	16.4411	4.4672	1.1302	0.9121	12.332	1.3627	2.4471	5125.83	237.696	0.271709	2.2068	0.494001	0.807025	C	B
151	CIMMYTMA-000443	SNLPGP12	TUXPEN	OLOTIL	4	94.5203	2.1917	0.2993	93.2928	97.2428	3.95	2	269.1	182.104	0.676717	5.7793	46.6845	0.480082	24.9898	84.0902	2.466	1.994	1.0122	1.8517	11.5054	7.4713	81.0233	29.156	35.2167	1.20787	5.3904	5.49617	1.1388	2.3734	17.2498	4.4594	1.1147	0.9419	11.648	1.5093	2.4899	5037.97	201.601	0.258519	2.23	0.500067	0.844981	C	A
152	CIMMYTMA-000444	SNLPGP15	TUXPEN	OLOTIL	4	94.375	2.5318	0.3134	87.8273	90.1	2.2727	2	285.701	173.952	0.608861	5.6407	47.3692	0.52574	21.7372	84.7598	2.6666	1.994	1.0123	1.6869	11.3693	7.5128	81.1179	28.6609	36.17	1.262	5.6512	5.49617	1.1241	2.0889	16.5734	4.3468	1.1185	0.9165	11.232	1.4313	2.4656	5287.58	243.25	0.262276	2.1098	0.485369	0.819401	C	B
153	CIMMYTMA-000440	SNLPGP9	TUXPEN	CELAYA	4	94.679	2.4856	0.3091	84.5577	87.3768	2.8191	2	252.046	159.26	0.631869	5.5203	47.386	0.542318	20.2321	83.9538	2.5428	1.994	1.0123	2.4441	11.0423	6.8651	82.0926	29.0887	34.509	1.18634	5.1389	22.8552	1.6482	2.8323	16.0728	4.6847	1.122	1.0078	12.3574	1.981	2.7962	4994.79	246.875	0.291468	2.4407	0.520994	0.898217	C	A
154	CIMMYTMA-010513	TAMA125	TUXPEN	TAMAUL	4	94.4914	2.0883	0.2617	82.885	86.0526	3.1676	2	243.472	153.791	0.63166	5.7994	45.4854	0.528577	17.9433	83.6567	2.9313	1.9942	1.0123	2.7195	9.9287	8.9624	81.1089	29.0751	34.1125	1.17325	5.5042	9.38469	1.5213	2.3899	16.1627	4.7243	1.1055	0.9522	13.4418	1.7207	2.6266	5224.07	291.143	0.292296	2.5133	0.531994	0.86133	C	A
155	CIMMYTMA-002545	TAMA36	TUXPEN	TAMAUL	4	94.4693	2.8345	0.245	84.2968	86.6374	2.3406	2	229.266	143.442	0.625657	5.6481	45.3541	0.523493	16.7407	84.986	2.868	1.9993	1.0122	2.8003	10.7345	7.9363	81.3292	28.8508	35.7889	1.24048	5.2967	9.38469	1.4949	2.8264	15.5645	4.4853	1.1015	0.931	13.0528	1.907	2.7994	5211.03	311.279	0.288175	2.2823	0.50884	0.845211	C	A
156	CIMMYTMA-001142	VERA143	TUXPEN	TAMAUL	4	94.6561	2.7652	0.2607	93.899	94.9671	1.0681	2	270.951	170.301	0.628528	5.6508	46.0609	0.48502	22.0974	83.8528	2.4637	1.9955	1.0123	1.3878	10.2113	6.7289	83.0598	28.5366	35.7739	1.25361	5.4874	6.46842	1.3045	2.3272	16.927	4.4691	1.1051	0.9201	12.7341	1.6628	2.5311	5148.79	233.004	0.264022	2.2589	0.505449	0.832594	C	A
157	CIMMYTMA-003236	VERA153	TUXPEN	.	4	94.4402	2.5312	0.2777	98.0884	100.557	2.4684	2	280.164	192.585	0.687402	6.1958	43.4171	0.431767	26.7132	82.7028	1.3956	1.9956	1.0123	1.2476	12.5577	7.2203	80.222	27.7464	33.0948	1.19276	5.5997	7.44019	1.3107	2.3519	16.2723	4.6454	1.1267	0.9543	13.4552	1.9267	2.6703	5054.48	189.213	0.285479	2.392	0.514918	0.846987	C	A
158	CIMMYTMA-003241	VERA158	TUXPEN	.	4	94.3282	2.6551	0.281	100.211	102.172	1.9609	2	307.06	192.125	0.625694	6.195	43.9749	0.4304	28.091	84.1863	2.0287	1.9957	1.0123	1.3119	14.4861	7.2572	78.2567	28.6318	34.501	1.20499	5.6567	5.49617	1.112	2.2187	16.8792	4.7115	1.0902	0.9116	13.775	1.7572	2.5428	5105.05	181.732	0.279131	2.5311	0.537217	0.836177	C	A
159	CIMMYTMA-003263	VERA195	TUXPEN	.	4	94.1532	2.7242	0.285	98.1477	99.6388	1.4911	2	265.476	171.795	0.647118	5.9397	42.6813	0.42836	25.9824	83.8733	2.1295	1.9941	1.0123	2.0695	13.4603	9.2074	77.3323	28.4348	33.4561	1.17659	5.2015	7.44019	1.5027	2.2407	16.253	4.7588	1.1138	0.961	13.091	1.7698	2.5432	4917.19	189.251	0.292795	2.5312	0.531899	0.862812	C	B
160	CIMMYTMA-003264	VERA198	TEPECI	TUXPEN	4	94.4184	2.4693	0.3136	96.0398	98.0974	2.0576	2	278.485	186.393	0.669311	6.0499	44.0759	0.449308	25.257	83.8452	1.9108	1.9916	1.0123	2.2673	14.4874	7.6471	77.8655	28.7934	35.0582	1.21758	6.0368	8.41244	1.2704	2.488	16.9544	4.7969	1.0939	0.9808	12.7032	1.528	2.7336	5346.47	211.683	0.28293	2.6091	0.543914	0.896608	C	A
161	CIMMYTMA-003268	VERA203	TUXPEN	.	4	94.4912	2.5204	0.2394	101.067	102.11	1.0428	2	288.813	189.985	0.657813	5.9216	43.8194	0.429138	31.797	81.0601	1.8498	1.9943	1.0123	1.4737	14.5626	7.9277	77.5097	28.3781	33.5512	1.18229	5.4136	7.44019	1.127	2.6693	17.0244	4.9605	1.1305	0.9853	12.3275	1.886	2.7224	4810.75	151.296	0.291376	2.6995	0.544199	0.871561	C	A
162	CIMMYTMA-003272	VERA209	TUXPEN	OLOTIL	4	94.5074	2.4472	0.31	94.8819	97.4181	2.5362	2	289.03	194.044	0.671361	6.0537	44.5131	0.456928	26.9185	83.6467	1.8015	2.082	1.0123	1.7243	13.7969	8.8641	77.339	28.64	34.9514	1.22037	5.5788	5.49617	1.2833	2.1915	16.2877	4.639	1.0833	0.9663	12.7227	1.3919	2.6418	5080.95	188.753	0.284816	2.4724	0.53296	0.891997	C	B
163	CIMMYTMA-000692	VERA210	TUXPEN	OLOTIL	4	94.5634	2.4998	0.2648	94.4608	95.7301	1.2693	2	288.1	186.711	0.648078	5.9379	45.9032	0.479506	25.4727	84.6905	1.8591	1.9971	1.0123	1.6084	15.3038	7.0419	77.6543	28.8319	34.9198	1.21115	5.612	8.41244	1.2905	2.7878	15.9534	4.7191	1.1028	0.995	10.9158	1.7326	2.7801	5172.83	203.073	0.295805	2.5135	0.532623	0.902249	C	A
164	CIMMYTMA-001057	VERA212	TUXPEN	OLOTIL	4	94.7091	2.5524	0.3154	97.8527	100.727	2.874	2	277.373	182.46	0.657815	5.6612	45.7172	0.453874	26.8919	83.8026	2.273	1.9952	1.0123	1.4768	11.6937	7.108	81.1983	28.5963	33.7597	1.18056	5.7889	6.46842	1.169	2.204	17.0723	4.7664	1.1224	0.9514	13.0885	1.5909	2.4422	5180.05	192.625	0.279189	2.5216	0.529037	0.847648	C	B
165	CIMMYTMA-000475	VERA213	TUXPEN	DZITBA	4	94.6127	2.7072	0.3606	91.605	93.1217	1.5167	2	278.35	182.486	0.655599	5.7818	48.7331	0.523327	24.4884	85.0805	2.2831	1.9939	1.0123	1.4198	10.4819	7.7712	81.7469	29.1175	35.1321	1.20656	5.5964	5.49617	1.1358	1.955	17.0009	4.5762	1.1141	0.9757	12.6992	1.4337	2.376	5190.81	211.97	0.269174	2.348	0.513089	0.875774	C	B
166	CIMMYTMA-003276	VERA217	TUXPEN	OLOTIL	4	94.2019	2.361	0.3256	93.2712	96.1402	2.869	2	269.805	183.693	0.680836	5.7964	45.7117	0.475469	23.4278	84.3578	2.2371	1.9943	1.0121	1.9859	12.6784	8.7002	78.6214	28.3503	35.3401	1.24655	5.6	5.49617	1.1227	2.0533	17.0201	4.6424	1.1654	0.9774	12.7148	1.5134	2.4383	5185.2	221.327	0.27276	2.3116	0.497932	0.838682	C	B
167	CIMMYTMA-000700	VERA221	TUXPEN	TEPECI	4	94.6302	2.7514	0.2992	94.4898	97.6898	3.2	2	267.001	176.97	0.662804	5.79	42.3922	0.433947	24.0288	84.1739	2.4744	1.9967	1.0121	1.7138	10.9288	7.384	81.6872	29.1121	34.7432	1.19343	5.434	5.49617	1.4954	2.4457	16.0945	4.698	1.155	0.9778	12.7266	1.6572	2.6397	5085.47	211.641	0.291901	2.388	0.508301	0.84658	C	A
168	CIMMYTMA-003281	VERA227	TUXPEN	.	4	94.4371	2.3115	0.2532	94.5987	97.9579	3.3592	2	280.339	195.518	0.697432	6.0657	42.6195	0.43508	23.2438	82.9461	2.0314	1.9965	1.0123	1.5822	12.2417	8.5227	79.2356	28.6404	33.3354	1.16393	5.4445	7.44019	1.1624	2.4386	17.4658	4.8402	1.0839	0.9281	13.4484	1.6374	2.6691	5075.48	218.358	0.277124	2.6724	0.552126	0.85626	C	A
169	CIMMYTMA-002547	VERA37	TUXPEN	TEPECI	4	94.2222	2.7305	0.2427	92.2815	95.1547	2.8732	2	277.482	178.147	0.642012	5.783	47.1214	0.495208	23.2203	83.7712	2.2906	1.9942	1.0122	1.4324	13.9713	8.5047	77.524	28.5697	34.2742	1.19967	5.223	7.44019	1.3231	2.585	16.1098	4.7381	1.1033	0.9204	13.0765	1.6002	2.6859	4956.42	213.452	0.294113	2.5315	0.534286	0.834225	C	A
170	CIMMYTMA-000472	VERA39	TUXPEN	.	4	94.1951	2.8415	0.257	92.0763	95.745	3.6687	2	257.482	164.71	0.639694	5.9221	44.5106	0.464887	28.3903	84.4522	2.2542	1.9953	1.0123	2.7117	13.4013	8.7598	77.8389	28.5017	34.2527	1.20178	4.8636	7.44019	1.1039	2.6136	16.5926	4.7731	1.0708	0.9219	13.7996	1.9453	2.7483	4772.39	168.099	0.287664	2.6315	0.551319	0.860945	C	A
171	CIMMYTMA-000484	VERAGP24	TUXPEN	.	4	94.3896	2.5351	0.2829	94.475	97.8028	3.3278	2	275.434	187.643	0.681263	5.912	43.6017	0.445812	24.8832	84.0323	1.8369	1.9938	1.0123	2.3501	13.7951	7.2426	78.9623	28.791	34.9566	1.21415	5.6887	7.44019	1.1304	2.5036	16.7011	4.642	1.1323	0.9364	12.717	1.3961	2.6075	5205.03	209.179	0.277946	2.3774	0.51215	0.826989	C	A
172	CIMMYTMA-000721	VERAGP51	TUXPEN	.	4	94.3221	2.9039	0.2546	99.4774	101.942	2.4648	2	278.164	184.926	0.664809	5.9322	43.8393	0.430041	25.2196	83.8085	2.0191	1.993	1.0121	1.6943	13.8349	11.3149	74.8502	27.7086	34.8628	1.25819	5.1908	6.46842	1.1165	2.3741	17.1377	4.3848	1.037	0.92	12.7368	1.7747	2.6867	4913.87	194.843	0.255857	2.3108	0.527002	0.887175	F	J
173	CIMMYTMA-000476	VERAGP6	TUXPEN	TEPECI	4	94.5787	2.7487	0.2529	98.4243	101.532	3.1082	2	278.113	185.677	0.667631	5.6489	41.986	0.413523	24.6905	83.5205	1.6834	1.9067	1.0123	2.2868	13.9486	6.8655	79.1859	29.0644	35.0839	1.20711	5.0809	7.44019	1.7753	2.9175	15.7907	4.6009	1.0886	0.9159	13.4518	1.9813	2.8402	4865.09	197.043	0.291368	2.4237	0.526788	0.841356	C	A
174	CIMMYTMA-001232	AZTECATUXPENO	TUXPEN	OLOTIL	4	94.5237	2.3387	0.3345	90.6191	93.7135	3.0944	2	271.926	185.72	0.682982	5.7824	46.6082	0.497348	23.9235	84.4643	2.4917	1.9929	1.014	1.7716	11.5002	9.7977	78.7021	29.1357	35.377	1.21421	6.164	5.49617	1.175	2.0767	17.2523	4.7514	1.157	0.9554	13.0688	1.3635	2.3734	5507.44	230.21	0.275407	2.4374	0.512986	0.825756	C	B
175	CIMMYTMA-001754	COAH15	TUXPEN	FASCIA	4	94.5634	2.6881	0.3608	93.8476	96.157	2.3094	2	247.202	152.589	0.617263	5.9255	42.6433	0.443476	21.0281	82.8548	2.731	1.9957	1.0122	2.6244	12.3708	8.6033	79.0259	28.1538	32.8017	1.16509	5.3669	20.8938	2.4727	2.7465	15.9635	5.5474	1.0472	0.9614	15.984	1.7326	2.752	5083.18	241.733	0.347505	3.453	0.622454	0.918067	C	A
176	CIMMYTMA-002131	COAH81	TUXPEN	FASCIA	4	94.5192	2.7058	0.3499	89.7571	92.5197	2.7626	2	236.043	150.445	0.637362	5.9304	42.618	0.460637	18.0674	83.5244	2.7187	1.9943	1.0123	3.1773	13.6253	8.0238	78.3509	28.7165	34.2497	1.19268	5.051	24.8166	1.8283	2.7132	16.023	5.0829	1.0826	0.9253	14.5464	1.8844	2.8083	4975.1	275.364	0.317225	2.9177	0.574023	0.854702	C	A
177	CIMMYTMA-007030	NAYA153	TUXPEN	VANDEN	4	94.401	2.7336	0.2789	89.571	92.2947	2.7237	2	252.384	158.222	0.626909	5.9214	47.1825	0.511216	22.1043	83.4623	2.7472	1.9941	1.0123	1.9667	11.103	8.6101	80.2869	28.8219	33.8075	1.17298	6.0117	5.49617	1.4366	2.1961	16.8883	5.0778	1.1141	0.9333	13.7863	1.54	2.3751	5422.59	245.318	0.30067	2.8496	0.561188	0.837717	C	A
178	CIMMYTMA-007031	NAYA154	VANDEN	TUXPEN	4	94.5073	2.6741	0.2937	88.7195	90.9961	2.2766	2	247.967	163.994	0.661352	5.7905	47.7066	0.524271	21.394	83.7527	2.2442	1.9944	1.0121	1.7615	11.5763	6.9385	81.4852	28.7339	33.7788	1.17557	5.627	7.44019	1.2903	2.1541	16.9426	5.1818	1.0886	0.957	13.8244	1.5363	2.4688	5237.36	244.805	0.305844	3.0046	0.579837	0.879111	C	A
179	CIMMYTMA-007037	NAYA160	TUXPEN	VANDEN	4	94.4384	2.6766	0.3006	89.9241	91.9592	2.0351	2	250.126	168.061	0.671903	5.7782	43.7477	0.475729	24.0238	83.169	2.513	1.9931	1.0123	2.0748	12.0494	8.154	79.7966	28.8069	34.121	1.18447	5.7148	6.46842	1.1274	2.5109	16.6923	5.1429	1.1204	0.9451	14.1382	1.5669	2.5406	5180.05	215.622	0.3081	2.9021	0.564293	0.843538	C	A
180	CIMMYTMA-007049	NAYA173	TUXPEN	VANDEN	4	94.4745	2.7112	0.3048	88.7924	91.0335	2.2411	2	267.305	175.54	0.656701	5.9302	47.0586	0.516937	23.1701	83.1348	2.4029	1.9943	1.0121	2.3848	11.2583	7.982	80.7597	28.8679	33.9562	1.17626	5.3933	6.46842	1.2956	2.1012	16.1145	5.1213	1.1197	0.9323	13.4963	1.4745	2.5274	5065.29	218.613	0.317807	2.8819	0.562728	0.832634	C	A
181	CIMMYTMA-007050	NAYA174	TUXPEN	VANDEN	4	94.2839	2.5264	0.3121	88.7628	90.1556	1.3928	2	253.152	170.793	0.674664	5.7857	46.4065	0.514738	20.892	83.0645	2.7289	1.9957	1.0123	1.3832	11.3736	7.6469	80.9795	28.784	34.4266	1.19603	6.1715	9.38469	1.3095	2.4196	17.0964	5.1823	1.1086	0.9762	14.1689	1.524	2.4925	5508.72	263.676	0.303122	2.9651	0.572159	0.88057	C	A
182	CIMMYTMA-000471	VERA8	TUXPEN	.	4	94.4794	2.6923	0.2434	93.4013	96.4414	3.0401	2	254.502	161.661	0.635202	6.0713	44.4633	0.46104	23.9024	82.3178	2.4991	1.9941	1.0123	2.4201	14.6911	8.0145	77.2944	27.8915	33.0589	1.18527	5.1974	9.38469	1.1904	2.8166	17.1182	5.1517	1.0662	0.957	14.1889	1.8559	2.8015	4903.1	205.13	0.300949	3.0193	0.586078	0.89758	C	A
183	CIMMYTMA-000490	VERAGP34	TUXPEN	VANDEN	4	94.6788	2.5149	0.3479	93.9415	96.4072	2.4657	2	270.513	179.194	0.662423	6.073	46.5227	0.482565	23.2736	82.9484	2.4499	1.9955	1.0123	1.2748	14.4366	6.7526	78.8108	28.7853	34.0132	1.18162	5.5073	6.46842	1.3462	2.3397	16.3077	5.1652	1.138	0.9394	13.4665	1.7434	2.6704	5099.06	219.092	0.316734	2.8892	0.559359	0.825483	C	A
184	CIMMYTMA-000404	CHIHGP11	TUXPEN	CONNOR	4	94.4778	2.3353	0.3405	81.1376	83.1698	2.0322	2	235.881	136.403	0.578272	5.517	46.7364	0.56194	15.5839	83.1556	3.3196	1.9939	1.0121	2.6261	11.534	8.0941	80.3719	28.5671	33.6268	1.17712	4.408	24.8166	1.7794	3.2783	15.5212	4.9307	1.0341	0.9523	13.4924	2.4905	2.9706	4656.42	298.797	0.317675	2.8625	0.580546	0.920897	C	A
185	CIMMYTMA-000407	CHIHGP16	TUXPEN	CONNOR	4	94.4077	2.2369	0.2862	80.0044	82.2136	2.2092	2	239.921	147.655	0.61543	5.6562	47.2364	0.574557	23.0912	83.5131	3.081	1.9076	1.0121	2.9772	14.6739	10.0081	75.318	28.2929	34.1794	1.20806	5.0101	24.8166	1.8066	3.1482	15.8648	4.7148	1.014	0.9149	14.1823	2.2069	3.0497	4883.09	211.47	0.297186	2.6868	0.569865	0.902268	C	A
186	CIMMYTMA-000752	CHIS57	ZAPCHI	TUXPEN	4	93.899	2.5762	0.3303	88.5136	89.811	1.2974	2	264.483	174.113	0.658313	5.6472	46.3729	0.516339	20.8936	84.3925	2.5493	1.9941	1.0122	2.3345	12.5251	7.5777	79.8972	28.3566	34.2505	1.20785	4.9122	22.8552	1.8108	3.0084	15.8265	4.687	1.0789	0.9697	12.7289	2.0903	2.9077	4875.45	233.346	0.296149	2.5292	0.53962	0.898786	C	A
187	CIMMYTMA-000746	CHIS61	OLOTIL	TUXPEN	4	94.7289	2.7326	0.2503	90.8476	93.4682	2.6206	2	257.942	147.384	0.571383	5.768	47.1701	0.504665	23.9938	84.0767	2.5277	1.9927	1.0123	2.0879	11.3123	7.6393	81.0484	28.5294	33.1951	1.16354	4.7951	20.8938	1.3001	2.916	16.0945	4.814	1.0972	1.0023	12.0075	2.2828	2.861	4764.85	198.587	0.299108	2.6196	0.544163	0.913507	C	A
188	CIMMYTMA-000672	COAH50	TUXPEN	CONNOR	4	94.5542	2.3056	0.3013	81.6162	83.5143	1.8981	2	219.775	137.597	0.626083	5.5111	47.2826	0.566162	17.137	83.3021	3.3098	1.9983	1.0123	2.9713	11.1509	9.7285	79.1206	28.8063	34.5449	1.19921	5.263	8.41244	1.4557	2.5521	15.7735	4.7492	1.0529	0.953	14.1357	1.8704	2.7164	5091.41	297.1	0.301087	2.6434	0.556599	0.905119	C	A
189	CIMMYTMA-001493	DURA22	TUXPEN	CONNOR	4	94.5897	2.31	0.3627	78.8926	80.8646	1.972	2	230.346	144.923	0.629153	5.378	46.0051	0.568915	16.4596	83.8601	3.3611	1.9952	1.0123	2.9518	12.3836	8.3163	79.3001	27.4733	33.3113	1.2125	4.5139	24.8166	1.7616	3.0237	15.2606	4.7554	1.0631	0.9527	13.4326	2.2466	2.8389	4721.86	286.876	0.311613	2.6292	0.552887	0.896153	C	A
190	CIMMYTMA-007020	JALI281	TUXPEN	SNJUAN	4	94.0157	2.7505	0.2385	85.4192	87.0672	1.648	2	228.257	142.289	0.623373	5.6321	48.2836	0.554556	20.8904	83.563	2.7649	1.9957	1.0123	2.4015	11.363	7.773	80.864	28.5273	34.0645	1.1941	5.2927	5.49617	1.6447	2.4937	16.0272	4.7205	1.0824	0.9461	13.0595	1.6486	2.6988	5056.24	242.037	0.294531	2.5557	0.541405	0.874076	C	B
191	CIMMYTMA-007095	NAYA268	ELOTOC	TUXPEN	4	94.4713	2.5102	0.3371	77.9591	79.7972	1.8381	2	234.499	144.238	0.61509	5.5073	45.4082	0.569045	18.326	83.8515	3.3535	1.9955	1.0123	3.3334	12.5043	7.7115	79.7842	28.8702	34.0514	1.17947	4.7785	22.8552	1.7822	2.873	15.6839	4.5966	1.0194	0.9438	13.0721	2.2575	2.8326	4830.12	263.566	0.293078	2.5578	0.556455	0.925839	C	K
192	CIMMYTMA-007100	NAYA274	TUXPEN	VANDEN	4	94.6548	2.3271	0.3803	77.5581	79.4566	1.8985	2	244.535	147.132	0.601679	5.2433	48.7212	0.61318	17.7501	84.0855	3.3687	1.9954	1.0123	3.1334	10.0769	7.5077	82.4154	28.8743	35.1293	1.21663	5.0898	38.6379	1.6567	3.0352	15.8372	4.6898	1.0606	0.9412	13.4323	1.9898	2.9188	5012.35	282.384	0.296126	2.5686	0.547699	0.887422	C	A
193	CIMMYTMA-007102	NAYA276	CONNOR	TUXPEN	4	94.3109	2.7321	0.3905	79.9835	83.4232	3.4397	2	251.086	141.907	0.565175	5.652	46.0368	0.551846	16.4537	84.0093	3.1674	1.9941	1.0123	3.1375	13.4205	8.8292	77.7503	28.961	34.7959	1.20147	5.1049	20.8938	1.6805	2.6174	16.2127	4.7269	1.0518	0.9479	13.4166	2.0221	2.8324	5030.97	305.765	0.291555	2.6233	0.554973	0.901217	C	A
194	CIMMYTMA-007103	NAYA277	ELOTCO	TUXPEN	4	94.6312	2.7352	0.4339	84.4939	85.9265	1.4326	2	243.497	146.761	0.602723	5.6541	46.0207	0.535582	19.4484	84.015	2.8858	1.993	1.0123	2.7879	13.7246	8.297	77.9784	28.4079	34.0645	1.19912	4.9106	41.468	1.6539	3.1092	16.3291	4.6246	1.0671	0.9574	12.7166	2.1411	2.9667	4898.71	251.883	0.283212	2.4904	0.538511	0.897198	C	A
195	CIMMYTMA-005356	NVOL22	TUXPEN	CONNOR	4	94.6123	2.3123	0.2514	79.6985	81.7198	2.0213	2	236.852	143.446	0.605633	5.67	48.4013	0.592284	17.0721	83.8263	3.1097	1.9954	1.0121	2.6591	11	10.1584	78.8416	29.0757	34.7459	1.19502	4.9186	22.8552	1.6154	3.0266	15.5765	4.642	1.0664	0.9435	12.3996	2.1303	2.9121	4944.8	289.642	0.298013	2.5092	0.540543	0.884752	C	A
196	CIMMYTMA-002259	NVOL4	TUXPEN	BREVPA	4	94.6333	2.5449	0.299	88.1375	90.0514	1.9139	2	244.31	163.756	0.670283	5.3824	45.4274	0.504461	20.7869	85.0064	2.655	1.9938	1.0123	2.1674	10.5367	8.6509	80.8124	29.0876	34.9533	1.20166	4.9854	8.41244	1.3059	2.5898	15.9021	4.5569	1.0602	0.9181	13.1234	1.8331	2.7486	4933.16	237.32	0.28656	2.4365	0.534684	0.865969	C	A
197	CIMMYTMA-000530	NVOL5	TUXPEN	CONNOR	4	94.8422	2.1507	0.2706	87.6346	90.3518	2.7172	2	251.269	161.28	0.641862	5.7855	42.265	0.467783	23.8387	83.5283	2.7403	1.9931	1.0123	2.7563	11.099	7.8655	81.0355	29.121	34.5904	1.18782	4.9797	20.8938	1.6009	2.787	15.6514	4.6907	1.0817	0.9589	13.0805	1.8924	2.7749	4847.57	203.349	0.299698	2.5273	0.53879	0.886475	C	A
198	CIMMYTMA-000535	NVOLGP5	CELAYA	TUXPEN	4	94.6399	2.2985	0.2584	81.8306	83.8246	1.994	2	228.817	144.77	0.632688	5.3735	46.2412	0.551642	16.5813	83.9701	3.1597	1.9955	1.0122	2.699	11.3499	9.6456	79.0045	28.9314	34.0173	1.17579	5.0017	38.6379	1.7892	3.208	15.7459	4.7591	1.0519	0.9089	13.0498	2.2639	3.0035	5009.64	302.126	0.302244	2.6553	0.557942	0.864056	C	A
199	CIMMYTMA-002536	OAXA9	TUXPEN	.	4	94.5355	2.4037	0.2583	87.0742	89.6658	2.5916	2	260.961	162.063	0.621024	5.7879	46.3243	0.516633	19.3176	83.4214	2.7271	1.994	1.0139	2.4387	10.5988	7.5406	81.8606	28.6524	33.484	1.16863	5.2253	9.38469	1.0981	2.7196	16.5321	4.6118	1.0603	0.9553	13.43	2.1404	2.8066	5052.68	261.558	0.27896	2.4912	0.54018	0.900971	C	A
200	CIMMYTMA-007212	SINA106	ARGENT	TUXPEN	4	94.5126	2.5006	0.3018	87.205	88.3187	1.1137	2	233.73	149.046	0.637686	5.7867	45.0199	0.509744	17.6952	82.2718	2.7259	1.9956	1.0123	2.8075	11.9932	7.499	80.5078	29.0802	34.1019	1.17268	4.9721	7.44019	1.82	2.5821	15.8995	4.7589	0.9919	0.9493	14.5382	1.8236	2.6657	4922.52	278.184	0.299311	2.7751	0.583139	0.957052	F	B
201	CIMMYTMA-007189	SINA81	TUXPEN	COSTEN	4	94.4958	2.7416	0.3221	86.8932	89.1216	2.2284	2	244.517	154.429	0.631568	5.7812	47.3596	0.531404	18.7352	84.6488	2.7128	1.9942	1.0123	2.6492	12.7111	7.4747	79.8142	28.7018	34.732	1.2101	5.2533	9.38469	1.6274	2.7739	15.4102	4.6162	1.0537	0.9314	13.4391	1.9203	2.7629	5136.12	274.143	0.299555	2.5088	0.543477	0.883933	C	A
202	CIMMYTMA-007190	SINA82	TUXPEN	COSTEN	4	94.473	2.666	0.3333	86.3858	88.8025	2.4167	2	232.593	142.586	0.613028	5.7934	45.9375	0.5173	19.2569	83.6971	3.0994	1.9943	1.0123	3.3893	12.3913	10.464	77.1447	28.4599	34.3932	1.20848	5.1028	20.8938	1.6362	2.9301	15.772	4.85	1.0566	0.9334	13.1015	1.9901	2.9191	4986.67	258.955	0.307507	2.7368	0.564289	0.8834	C	A
203	CIMMYTMA-007193	SINA85	TUXPEN	CONNOR	4	94.483	2.5062	0.3288	88.1976	89.8308	1.6332	2	251.383	156.989	0.624499	5.6431	44.7401	0.498049	22.1468	83.8002	2.7712	1.9901	1.0123	2.5623	11.8766	7.9586	80.1648	28.9968	34.2748	1.18202	5.7404	7.44019	1.6678	2.4544	15.9867	4.9012	1.0603	0.9434	13.7878	1.6628	2.5195	5267.46	237.843	0.30658	2.7806	0.56733	0.889748	C	A
204	CIMMYTMA-007201	SINA95	TUXPEN	COSTEN	4	94.2565	2.5443	0.3062	86.171	88.9694	2.7984	2	242.232	153.473	0.63358	5.6432	45.7993	0.514776	24.5871	83.7893	2.9522	1.9943	1.0122	2.2582	14.184	8.7167	77.0993	28.7751	34.2713	1.19101	5.3902	38.6379	1.4908	2.7569	16.4453	4.7004	1.0627	0.9571	13.0772	1.85	2.7582	5061.7	205.868	0.28582	2.575	0.547826	0.90063	C	A
205	CIMMYTMA-002292	SNLP77	TUXPEN	CELAYA	4	94.4941	2.3834	0.289	90.5926	92.5821	1.9895	2	272.545	170.93	0.627163	5.9183	45.1165	0.487313	21.3831	83.4853	2.5203	1.9928	1.0123	2.1865	11.3689	7.3625	81.2686	28.7456	33.624	1.16971	5.3584	22.8552	1.462	3.0059	16.7293	4.9299	1.057	0.9502	13.4586	1.8865	2.7664	5073.86	237.284	0.294687	2.8159	0.571188	0.898959	C	A
206	CIMMYTMA-007254	SONO74	TUXPEN	ONAVEN	4	94.7467	2.5398	0.2867	84.7777	87.1666	2.3889	2	237.108	154.756	0.652681	5.6395	49.2415	0.564912	19.8893	84.4485	2.9496	1.9924	1.0122	3.2494	11.7196	8.9389	79.3415	28.9989	34.6025	1.19323	5.3454	8.41244	1.6413	2.4614	16.274	4.7452	1.0487	0.9638	13.0714	1.928	2.6054	5157.85	259.328	0.291582	2.6478	0.557995	0.919043	C	A
207	CIMMYTMA-002317	TAMA20	TUXPEN	CONNOR	4	94.7601	2.3745	0.2643	81.4369	82.9791	1.5422	2	232.164	133.196	0.573715	5.9132	46.5071	0.560468	17.8359	83.9357	3.4102	1.9955	1.0123	2.6375	10.6529	8.4961	80.851	29.2334	34.4172	1.17732	5.2043	38.6379	1.799	3.0692	15.5359	4.6268	1.0523	0.9541	12.3547	2.117	2.9412	5086.39	285.177	0.297813	2.5222	0.545128	0.906681	C	A
208	CIMMYTMA-000415	TAMA21	TUXPEN	TAMAUL	4	94.5302	2.6921	0.2679	89.1421	91.8965	2.7544	2	217.013	138.859	0.639862	5.6413	44.4851	0.484078	19.6182	83.7652	2.9252	1.993	1.0123	2.725	11.7495	7.4124	80.8381	28.296	33.2527	1.17517	4.785	9.38469	1.4526	2.9688	16.017	4.8952	1.0542	0.9485	13.804	2.2221	2.8764	4797.66	244.552	0.305625	2.7868	0.569292	0.899734	C	A
209	CIMMYTMA-000413	TAMA30	TUXPEN	TAMAUL	4	94.4701	2.1274	0.2538	77.5377	78.6827	1.145	2	218.829	128.219	0.585933	5.5114	47.8208	0.607768	19.1468	83.391	3.345	1.9953	1.0123	1.9948	10.588	6.5312	82.8808	28.9187	33.8794	1.17154	5.0976	9.38469	1.336	2.6091	16.0674	4.7259	1.0603	0.9516	12.3691	1.7021	2.6772	4961.11	259.109	0.29413	2.6053	0.551281	0.897482	C	A
210	CIMMYTMA-002544	TAMA32	TUXPEN	TAMAUL	4	94.1173	2.5541	0.236	82.5648	85.3532	2.7884	2	242.546	153.631	0.633413	5.6539	47.2375	0.553436	20.2357	84.7107	2.8984	1.996	1.0122	2.959	11.1294	8.5834	80.2872	28.511	34.3232	1.20386	5.0941	20.8938	1.1396	2.9438	15.8804	4.7296	1.0608	0.9596	13.4124	1.9424	2.8656	4983.07	246.252	0.297826	2.608	0.551421	0.9046	C	A
211	CIMMYTMA-002315	TAMA4	TUXPEN	.	4	94.7096	2.2074	0.2525	81.151	84.1199	2.9689	2	211.833	132.597	0.62595	5.6493	45.0553	0.535608	17.1618	83.4932	3.311	1.9943	1.0123	2.8236	10.7954	11.2095	77.9951	28.7253	33.4691	1.16514	4.7936	22.8552	1.3234	3.0883	15.7817	4.6617	1.0481	0.9566	13.0895	2.1286	3.0049	4844.74	282.298	0.295386	2.5655	0.550336	0.912699	C	A
212	CIMMYTMA-000421	TAMAGP4	TUXPEN	CONNOR	4	94.1567	2.1267	0.2634	82.19	84.0951	1.9051	2	238.144	147.013	0.617325	5.6367	47.895	0.569534	17.5025	85.0918	2.9454	1.9949	1.0123	2.7508	11.4069	7.7253	80.8678	28.7066	34.2043	1.19151	5.3749	20.8938	1.6175	2.8061	16.1876	4.9076	1.0705	0.9842	13.0743	1.7719	2.7892	5226.85	298.634	0.30317	2.7666	0.563738	0.919383	C	A
213	CIMMYTMA-003255	VERA177	TUXPEN	NALTEL	4	94.7928	2.5483	0.2763	88.993	90.411	1.418	2	247.699	172.571	0.696698	5.7784	45.8309	0.506917	20.4574	83.9786	2.6606	1.9955	1.0123	2.4381	10.9043	7.8188	81.2769	29.1998	36.1195	1.23698	5.2539	8.41244	1.7852	2.5674	15.2654	4.4686	1.0376	0.9453	12.3456	1.5626	2.8082	5058.44	247.267	0.292727	2.3934	0.535604	0.911045	C	B
214	CIMMYTMA-005486	VERA23	TUXPEN	CHALQU	4	94.4083	2.5534	0.2468	96.1233	99.5242	3.4009	2	246.242	152.846	0.620716	5.9259	43.0872	0.432932	23.599	82.3415	2.5025	1.9982	1.0123	1.6734	12.7946	7.1682	80.0372	28.4947	33.6693	1.1816	5.2143	20.8938	1.4912	3.0959	16.7988	4.9269	1.0727	0.992	13.4206	2.1369	2.8681	4936.35	209.176	0.293289	2.7815	0.564554	0.924769	C	A
215	CIMMYTMA-025003	CHIS474	TUXPEN	TEPECI	3	96.3109	2.2309	0.0478	80.3874	82.4943	2.1069	.	282.346	171.522	0.607491	7.2807	45.1758	0.547623	15.1609	84.9183	.	.	.	2.4892	23.9194	11.8764	64.2042	29.1482	23.8191	0.817172	2.7247	24.0656	1.9956	2.7364	16.1597	4.3156	1.187	0.9101	12.2606	2.8297	2.8972	2842.8	187.509	0.267059	1.9416	0.449903	0.766723	C	B
216	CIMMYTMA-024364	CHIS484	TUXPEN	NALTEL	3	97.2055	1.8091	0.0408	78.6224	80.153	1.5306	.	276.476	174.905	0.632621	6.843	43.374	0.54114	14.9307	82.9459	.	.	.	2.7032	22.6486	11.2865	66.0649	29.1443	21.9584	0.753437	2.0894	23.9855	1.9956	2.9005	15.4207	4.3522	1.0967	0.92	12.6453	2.6847	2.7537	2158.16	144.545	0.282231	2.1588	0.496025	0.83888	C	C
217	CIMMYTMA-024288	CHIS488	TEPECI	TUXPEN	3	96.2497	1.6094	0.0446	75.1873	78.1747	2.9874	.	290.537	182.83	0.629284	7.2807	44.2154	0.565597	15.0212	82.8857	.	.	.	3.119	19.6843	12.4144	67.9013	29.1521	22.1603	0.760161	1.9756	39.1978	1.9956	2.9997	14.6981	4.3062	1.0819	0.9002	12.4688	2.8267	3.0146	2033	135.342	0.292977	2.1424	0.497515	0.832055	C	C
218	CIMMYTMA-024361	CHIS500	NALTEL	TUXPEN	3	95.3279	1.9796	0.0318	70.4956	70.8438	0.3482	.	276.688	160.407	0.579738	6.6971	44.0354	0.621584	14.7661	82.9898	.	.	.	3.925	25.4804	11.6077	62.9119	29.1221	23.1264	0.794119	1.7101	38.3928	1.9956	2.7962	12.8263	4.0812	1.061	0.8689	10.8796	2.9606	2.9524	1798.21	121.78	0.31819	1.9592	0.480055	0.818944	C	B
219	CIMMYTMA-024317	CHIS506	TUXPEN	.	3	95.2454	1.6427	0.0458	79.1426	79.7205	0.5779	.	279.456	181.835	0.650674	6.9889	44.3685	0.556551	15.3779	84.5375	.	.	.	2.4867	20.9528	12.1854	66.8618	29.1464	23.8916	0.81971	2.8028	37.2799	1.9956	2.8695	16.3631	4.4494	1.1899	0.9036	13.0644	2.6668	2.7175	2881.59	187.385	0.271917	2.0696	0.465141	0.759392	C	B
220	CIMMYTMA-025038	CHIS535	TUXPEN	.	3	96.8263	1.9913	0.0428	78.3214	79.8918	1.5704	.	283.828	171.233	0.603297	7.1348	44.3407	0.555009	15.2816	83.2339	.	.	.	2.8664	22.4454	11.0525	66.5021	29.1551	22.2062	0.761657	2.6583	39.1421	1.9956	2.724	15.1697	4.6305	1.1766	0.9393	13.0661	2.8005	2.874	2710.81	177.39	0.305247	2.2773	0.491804	0.798317	C	A
221	CIMMYTMA-025780	CHIS591	TUXPEN	COMITE	3	94.3598	2.025	0.0315	81.0941	83.379	2.2849	.	316.94	217.141	0.685118	7.4266	45.5568	0.546382	15.2735	81.2729	.	.	.	2.3277	23.3211	13.2992	63.3797	29.1611	21.3962	0.733724	2.5481	40.0613	1.9956	3.0145	16.9201	4.8017	1.1714	0.9655	13.661	2.6633	2.7362	2496.14	163.43	0.283787	2.4589	0.512089	0.824227	C	I
222	CIMMYTMA-025794	CHIS593	TUXPEN	OLOTIL	3	92.1989	1.8858	0.0342	80.8928	82.951	2.0582	.	313.845	202.72	0.645923	7.5726	45.0844	0.543506	15.1628	83.0761	.	.	.	3.0206	19.924	10.9635	69.1125	29.0912	20.3035	0.697926	1.9273	39.4833	1.9956	2.9941	16.4476	4.3654	1.1559	0.8971	13.4569	2.9876	3.0217	1981.71	130.696	0.265413	2.0536	0.470427	0.776105	C	A
223	CIMMYTMA-025778	CHIS667	TUXPEN	.	3	92.9782	2.019	0.0349	76.3389	77.7719	1.433	.	276.477	159.777	0.577904	6.9889	44.3166	0.569828	14.9643	83.1884	.	.	.	3.3439	18.5577	16.3968	65.0455	29.1292	24.5215	0.841819	2.4021	37.8955	1.9956	2.9184	16.199	4.6337	1.1663	0.9191	13.0686	2.7012	2.9146	2485.49	166.095	0.286049	2.3011	0.496601	0.788048	C	A
224	CIMMYTMA-001047	COMPUESTO CAPITEIN	TUXPEN	.	3	96.818	1.5361	0.0306	80.3716	81.8519	1.4803	.	287.799	172.073	0.597894	7.2807	44.8143	0.547505	15.386	85.0437	.	.	.	2.9815	29.4683	10.2769	60.2548	29.1588	24.1419	0.827946	2.8011	40.0877	1.9956	2.9418	16.1978	4.6264	1.1763	0.9131	13.8901	2.9165	2.9103	2879.46	187.148	0.285619	2.2738	0.491484	0.776248	C	A
225	CIMMYTMA-025253	DURA97	TUXPEN	.	3	97.3765	1.9931	0.0603	75.1373	76.9056	1.7683	.	287.369	166.435	0.579168	7.2807	43.722	0.568515	15.131	82.7489	.	.	.	3.9215	19.1403	14.2641	66.5956	29.1609	22.3238	0.765539	2.2813	46.6003	1.9956	3.0409	16.1963	4.4677	1.1548	0.9104	12.8725	3.0575	3.212	2339.47	154.614	0.275847	2.1581	0.483045	0.788362	C	B
226	CIMMYTMA-023636	MORE151	TUXPEN	.	3	97.9524	1.8223	0.046	71.1198	72.2456	1.1258	.	265.844	162.989	0.613099	6.6971	43.4465	0.601372	14.9255	80.9848	.	.	.	4.0234	19.7335	15.4887	64.7778	29.1522	21.564	0.739704	1.7482	44.876	1.9956	3.3543	14.1339	4.4761	1.1373	0.895	13.0422	3.2335	3.4123	1772.09	118.729	0.316692	2.2015	0.491834	0.786952	C	A
227	CIMMYTMA-023666	PUEB873	TUXPEN	.	3	96.4448	1.956	0.0639	81.5265	84.4487	2.9222	.	316.179	204.239	0.645959	7.1348	45.7742	0.542036	15.3883	83.5542	.	.	.	2.6479	39.042	8.64	52.318	29.152	13.2905	0.455904	1.2764	63.2647	1.9956	3.6287	15.4144	4.2447	1.1259	0.8888	12.8747	3.8986	3.8725	1276.19	82.9328	0.275372	1.9929	0.469503	0.789413	.	.
228	CIMMYTMA-025796	QROO94	TUXPEN	NALTEL	3	96.9701	1.9136	0.0482	80.6084	82.7706	2.1622	.	294.931	196.528	0.666353	7.4266	44.2055	0.534072	15.0855	84.8191	.	.	.	2.9818	22.6126	12.9249	64.4625	29.1683	20.1741	0.691645	1.5283	40.0766	1.9956	3.0378	14.8451	4.3599	1.1288	0.853	14.6527	3.1926	3.209	1609.44	106.688	0.293693	2.1023	0.48219	0.75567	C	A
229	CIMMYTMA-023640	SNLP160	TUXPEN	.	3	98.3378	1.89	0.0391	79.1205	80.4248	1.3043	.	309.516	203.375	0.657073	7.2807	45.3205	0.563514	15.427	82.8694	.	.	.	3.0133	22.9547	11.1129	65.9324	29.158	21.002	0.720283	2.5986	39.3552	1.9956	2.726	16.0763	4.4906	1.1913	0.9262	12.8626	2.8353	3.0335	2605.77	168.91	0.27933	2.108	0.469425	0.77747	C	B
230	CIMMYTMA-025300	SNLP200	TUXPEN	.	3	96.7073	1.8383	0.0353	71.2046	73.1117	1.9071	.	271.801	155.044	0.570431	6.5511	43.8928	0.600353	15.0713	83.5574	.	.	.	3.5767	28.2619	13.7285	58.0096	29.1535	18.4621	0.633272	1.5768	59.299	1.9956	3.4635	14.0027	4.2397	1.0909	0.8912	12.4722	3.5029	3.546	1621.01	107.556	0.302777	2.0579	0.485388	0.81694	C	A
231	CIMMYTMA-024985	TABA14	TUXPEN	.	3	98.2013	1.8732	0.0658	77.8341	79.518	1.6839	.	294.954	182.682	0.619358	7.2807	44.6921	0.562038	15.3704	82.5048	.	.	.	2.6911	20.3063	15.9973	63.6964	29.1508	23.0576	0.790977	2.575	37.7312	1.9956	2.9361	15.9396	4.7455	1.2443	1.0129	12.6703	3.0834	3.0819	2551.45	165.998	0.297718	2.2569	0.475587	0.814032	C	B
232	CIMMYTMA-024318	VERA263	TUXPEN	.	3	95.8502	1.758	0.0482	80.0833	81.3862	1.3029	.	295.455	182.444	0.6175	7.2807	44.3105	0.544447	15.4327	85.8378	.	.	.	2.6563	29.019	12.9027	58.0783	29.1721	16.4241	0.563007	1.5778	42.0251	1.9956	3.0179	14.8417	4.3715	1.1647	0.7874	14.6509	2.9834	3.044	1648.26	106.803	0.294542	2.0421	0.467139	0.676054	C	C
233	CIMMYTMA-025078	VERA413	TUXPEN	MUSHIT	2	95.3233	1.8225	0.0821	79.1457	80.3565	1.2108	.	291.964	175.725	0.601872	6.6971	45.6359	0.567918	15.3059	85.1328	.	.	.	2.4556	21.5354	14.1984	64.2662	29.1084	19.1428	0.657638	2.1445	41.2103	1.9956	3.0074	14.7144	4.5737	1.2357	0.8697	13.6544	3.1785	3.3567	2244	146.61	0.310832	2.1023	0.45965	0.703812	C	A
234	CIMMYTMA-011175	VENE692	TUXPEN	.	3	95.8867	1.8654	0.0319	76.8659	79.9125	3.0466	.	286.728	173.181	0.603991	7.1348	44.9487	0.562474	15.3281	84.8679	.	.	.	2.6596	14.9594	13.7667	71.2739	29.1732	25.769	0.883311	2.4795	40.2326	1.9956	3.0287	15.7357	4.3244	1.164	0.9399	12.0662	2.8511	3.0726	2574.27	167.944	0.274815	1.9964	0.461659	0.807474	C	A
235	CIMMYTMA-007016	JALI277	TUXPEN	TABLON	4	94.3664	2.525	0.422	68.9079	70.7594	1.8515	2	201.731	98.1618	0.486598	5.2245	46.7392	0.660537	24.1076	83.8725	3.9802	1.9952	1.0123	3.0388	11.6153	6.6515	81.7332	28.4685	34.1476	1.19949	4.7957	9.38469	1.1792	2.9357	16.7786	4.2423	1.0052	1.0151	10.551	2.1324	2.9146	4798.57	199.048	0.25284	2.2319	0.526106	1.00985	C	A
236	CIMMYTMA-007044	NAYA168	TABLON	TUXPEN	4	94.4307	2.4999	0.3218	75.1993	75.9845	0.7852	2	215.877	120.324	0.557376	5.3688	47.2267	0.621531	25.38	83.9483	3.5877	1.9936	1.0123	2.4069	11.6121	8.5005	79.8874	28.5804	33.7858	1.18213	4.4552	9.38469	1.2645	2.6538	16.029	4.3157	1.0871	0.9805	11.2547	2.0658	2.8536	4571.99	180.141	0.269243	2.1415	0.496212	0.901941	C	B
237	CIMMYTMA-024962	NAYA245	TABLON	TUXPEN	3	92.653	2.4813	0.0811	70.5881	72.8551	2.267	.	264.199	146.136	0.553127	6.2593	45.4069	0.623249	14.905	80.7618	.	.	.	4.0638	23.1887	15.1558	61.6555	29.0827	21.5433	0.74076	1.8995	49.6128	1.9956	3.1785	15.767	4.3909	1.0404	1.0281	11.8757	3.1827	3.2349	1939.8	130.144	0.278487	2.3101	0.526111	0.988178	F	A
238	CIMMYTMA-000655	SNLP14	TUXPEN	CONNOR	4	93.8727	2.5892	0.2687	90.4307	92.3105	1.8798	2	244.901	168.183	0.686739	5.6415	44.341	0.480346	21.6559	84.3524	2.675	2.0832	1.0123	1.8375	10.9428	7.6807	81.3765	28.3399	33.798	1.19259	4.7866	6.46842	1.4817	2.4192	16.2898	4.2408	1.0633	0.9321	12.3151	2.0238	2.7206	4795.6	221.445	0.260335	2.1142	0.498538	0.876611	C	A
239	CIMMYTMA-005484	TAMA34	TUXPEN	TAMAUL	4	94.5101	2.3036	0.2509	81.3148	84.0816	2.7668	2	228.082	143.824	0.63058	5.506	44.7867	0.532658	16.9898	84.4875	3.1436	1.9076	1.0123	3.3834	11.7691	7.9178	80.3131	28.6972	34.456	1.20067	4.7498	9.38469	1.652	2.5613	15.6401	4.3342	1.0518	0.9347	12.3598	1.9328	2.7867	4856.86	285.869	0.277121	2.2306	0.514651	0.888667	C	A
240	CIMMYTMA-000411	TAMA37	TUXPEN	TAMAUL	4	94.5101	2.3754	0.263	80.246	82.6733	2.4273	2	230.634	135.394	0.587051	5.6429	46.668	0.564487	16.8919	85.3538	3.205	1.9952	1.0122	2.4057	10.165	8.1706	81.6644	28.798	34.1111	1.1845	4.9458	24.8166	1.5895	2.8208	15.9123	4.2828	1.0895	0.9442	12.3127	2.0426	2.8644	5006.4	296.379	0.26915	2.1038	0.491221	0.866636	C	A
241	CIMMYTMA-002337	VERA91	CONICO	TUXPEN	4	94.3167	2.6462	0.4167	89.8918	92.1432	2.2514	2	257.38	169.896	0.6601	5.7867	44.7418	0.485568	19.486	83.8816	2.8796	1.7323	1.0122	2.4831	12.3468	6.9664	80.6868	28.3398	34.0315	1.20084	4.424	38.6379	1.8225	2.853	15.334	4.294	1.0259	0.8875	14.1303	2.2571	2.9644	4614.41	236.806	0.280031	2.2422	0.52217	0.865094	C	B
242	CIMMYTMA-018843	CHIS356	TUXPEN	.	1	96.6351	2.8088	0.1325	68.5155	70.4353	1.9198	1.9983	273.237	171.166	0.626439	6.8418	46.5427	0.660787	18.3516	84.3729	3.0359	2.1767	1.1215	1.666	33.76	4.315	61.925	27.84	24.7115	0.887626	2.9886	22.4643	1.9608	2.8204	18.5682	4.7262	1.2001	0.9719	13.0134	2.7803	2.8181	2917.31	158.967	0.254532	2.326	0.49215	0.809849	C	A
243	CIMMYTMA-020348	CHIS373	OLOTIL	TUXPEN	1	96.9689	2.5742	0.0943	74.3298	75.6097	1.2799	1.9983	302.39	203.59	0.673272	6.6953	45.2996	0.599124	20.1193	84.7216	3.0513	2.3823	1.1168	1.7034	36.0859	3.9608	59.9533	24.3574	20.6995	0.849824	2.3709	24.9875	1.9203	3.0445	18.533	4.7006	1.2076	0.9282	12.2567	3.0527	3.0757	2257.65	112.213	0.253634	2.2854	0.486193	0.768632	C	A
244	CIMMYTMA-021364	CHIS407	OLOTIL	TUXPEN	1	97.2986	2.6391	0.119	72.3845	73.475	1.0905	1.9983	318.606	217.274	0.681951	6.8349	46.4668	0.632416	19.4473	83.508	3.0417	1.932	1.1192	1.6586	35.3904	4.199	60.4106	26.0965	24.1171	0.924151	2.429	38.1643	1.6133	2.9195	18.6257	4.592	1.1691	0.9572	12.5551	2.9081	2.9628	2311.11	118.84	0.246541	2.2538	0.49081	0.818749	C	A
245	CIMMYTMA-023273	CHIS411	OLOTIL	TUXPEN	1	97.3245	2.4191	0.092	69.6341	71.7629	2.1288	1.9983	315.016	196.036	0.622305	6.8024	46.8895	0.653395	19.1552	84.3868	3.0433	2.3154	1.1145	1.6716	34.3597	4.0094	61.6309	27.6052	21.8661	0.792101	2.4533	23.8571	1.6351	3.0822	18.2982	4.5101	1.1859	0.9842	11.7929	3.097	3.1362	2353.22	122.85	0.246478	2.1383	0.474114	0.829918	C	A
246	CIMMYTMA-023277	CHIS412	TUXPEN	OLOTIL	1	97.1595	2.5187	0.1247	71.0352	73.8315	2.7963	1.9983	316.54	200.679	0.633977	7.0974	45.8481	0.620983	19.6595	83.3546	3.0441	2.1428	1.1218	1.6998	35.0493	4.3381	60.6126	27.6691	22.5831	0.816185	2.6959	23.9295	1.3041	2.9336	18.4989	4.6413	1.1736	0.9607	11.9438	2.9108	2.9552	2511.64	127.757	0.250896	2.2941	0.49428	0.818592	C	A
247	CIMMYTMA-023272	CHIS416	TUXPEN	OLOTIL	1	97.3314	2.47	0.0894	65.9149	69.2086	3.2937	1.9983	303.77	182.478	0.600709	6.8029	46.6681	0.674311	18.9644	84.7914	3.027	1.9949	1.1171	1.6707	35.1235	4.2112	60.6653	29.3745	24.7832	0.843698	3.7135	36.8482	1.2879	2.7022	19.3421	4.6722	1.2336	0.9324	11.9685	2.6537	2.7312	3529.78	186.127	0.241556	2.205	0.47194	0.755837	C	A
248	CIMMYTMA-023159	CHIS419B	TUXPEN	.	1	97.1504	2.5361	0.1293	63.259	65.0462	1.7872	1.9983	250.777	148.755	0.593176	6.6604	47.1092	0.724242	17.5729	84.4008	3.0342	2.0545	1.1577	1.7015	34.4624	4.3695	61.1681	29.6774	22.203	0.748145	2.7902	25.0106	1.9449	2.9406	18.3603	4.5705	1.1706	0.9963	11.4911	2.9354	2.9747	2819.94	160.471	0.248934	2.2293	0.487758	0.851102	C	I
249	CIMMYTMA-023218	CHIS422	TUXPEN	.	1	96.9628	2.5155	0.1011	65.8928	68.5775	2.6847	1.9983	290.254	183.59	0.632517	6.7981	46.6689	0.680528	18.3657	85.0564	3.0513	2.3278	1.196	1.6618	34.4779	4.0312	61.4909	28.4191	22.5754	0.794374	3.1093	22.1815	1.6403	2.8311	18.3569	4.6869	1.225	0.9776	11.0463	2.8067	2.8747	3067.68	167.033	0.255321	2.2369	0.477266	0.798041	C	B
250	CIMMYTMA-023203	CHIS423	OLOTIL	TUXPEN	1	97.3222	2.677	0.1167	70.8502	72.7605	1.9103	1.9983	318.127	214.324	0.673707	6.6493	46.2784	0.636037	18.9458	83.4801	3.0186	2.0354	1.1998	1.6559	37.3436	4.4567	58.1997	29.4788	20.8817	0.708363	2.5645	38.4331	1.3039	3.1595	18.7573	4.7017	1.2047	0.9704	10.898	3.1844	3.2193	2431.51	128.34	0.25066	2.2923	0.487547	0.805512	C	A
251	CIMMYTMA-023175	CHIS426	OLOTIL	TUXPEN	1	96.9788	2.789	0.1458	73.2892	75.9811	2.6919	1.9983	351.335	241.599	0.68766	6.8041	45.1054	0.59364	20.2652	85.2099	3.0226	2.06	1.2791	1.6288	38.0429	4.2045	57.7526	26.3113	20.6716	0.785655	2.3465	38.3733	1.2717	3.0721	18.9676	4.4308	1.189	1.0286	10.2633	3.2337	3.2665	2142.31	105.714	0.233598	2.0528	0.463302	0.865097	C	A
252	CIMMYTMA-023166	CHIS437	TUXPEN	OLOTIL	1	97.2985	2.4808	0.1062	66.6227	69.1631	2.5404	1.9983	300.795	190.94	0.634783	6.8198	46.9468	0.678784	17.6424	85.5446	3.0107	1.9832	1.1188	1.6644	27.0749	4.3895	68.5356	29.8119	24.7207	0.829223	3.1656	36.2799	1.2908	2.9382	19.5209	4.513	1.2277	0.9743	11.3468	2.9282	2.9874	3222.35	182.648	0.231188	2.0576	0.455927	0.793598	C	A
253	CIMMYTMA-023174	CHIS441	OLOTIL	TUXPEN	1	97.1396	2.5337	0.1636	69.0635	71.4712	2.4077	1.9983	297.154	192.764	0.6487	6.5219	46.9983	0.657584	18.6421	84.8332	3.0106	2.1045	1.1546	1.6979	36.1295	3.9472	59.9233	29.9726	23.439	0.782014	2.6253	38.0933	1.285	3.0554	18.5175	4.4176	1.1661	0.9735	10.722	3.0614	3.0867	2565.03	137.593	0.238564	2.0854	0.472066	0.834834	C	F
254	CIMMYTMA-023209	CHIS453	OLOTIL	TUXPEN	1	96.9926	2.5237	0.1097	72.0742	72.9409	0.8667	1.9983	302.71	194.923	0.643927	6.6397	46.5355	0.637989	18.89	85.3912	3.0565	1.9291	1.1174	1.7003	36.8493	4.3363	58.8144	27.8074	23.1778	0.833512	2.5533	23.7317	1.2877	2.8293	18.0008	4.445	1.1782	1.0197	10.7357	2.9297	2.9846	2489.02	131.764	0.246933	2.0886	0.469876	0.865473	C	B
255	CIMMYTMA-023165	CHIS455	TUXPEN	OLOTIL	1	97.1627	2.3651	0.0817	65.4763	67.7002	2.2239	1.9983	303.117	204.974	0.676221	6.9062	47.3544	0.699472	17.5199	84.4845	3.0411	2.3749	1.1952	1.6764	34.2304	4.1665	61.6031	28.4048	23.6274	0.83181	3.304	36.3106	1.9419	2.8339	19.6373	4.9876	1.2386	0.9627	12.5665	2.7939	2.9858	3331.69	190.166	0.253986	2.5104	0.503328	0.777249	C	A
256	CIMMYTMA-023164	CHIS457	TUXPEN	.	1	97.178	2.3613	0.0944	66.2102	68.5313	2.3211	1.9983	301.743	196.366	0.650771	6.967	46.3843	0.676834	18.3335	85.2796	3.0455	2.0231	1.1573	1.7055	35.3321	4.3298	60.3381	28.8559	23.2527	0.805821	3.0423	36.3245	1.6351	2.9372	18.3729	4.4921	1.2084	0.9205	11.3435	3.0673	3.1044	3010.84	164.226	0.244496	2.0753	0.461989	0.761751	C	A
257	CIMMYTMA-024297	CHIS725	TUXPEN	.	2	98.5168	2.0454	0.018	70.2596	70.3095	0.0499	2.9375	306.852	181.414	0.591209	6.6997	45.4258	0.646083	22.1397	84.9832	2.1479	2.0132	1.0395	1.8956	34.3147	7.194	58.4913	28.4127	30.6563	1.07896	6.8764	37.2	2	2.1719	18.8791	4.832	1.3271	0.9555	13.6593	2.1466	2.2809	6995.44	315.968	0.255944	2.1778	0.450704	0.719991	C	A
258	CIMMYTMA-024289	CHIS779	TUXPEN	OLOTIL	2	97.7061	2.0197	0.025	70.1605	69.7171	0.4434	2.9375	308.563	211.307	0.68481	6.6104	43.1181	0.618472	23.9605	85.6509	2.1406	2.0132	1.0395	1.5722	13.7679	7.8128	78.4193	27.5505	28.5786	1.03732	6.2984	38.1767	2	2.1864	18.6595	4.467	1.4205	0.972	13.6189	2.2044	2.2809	6328.09	264.105	0.239395	1.626	0.364003	0.684266	C	B
259	CIMMYTMA-023723	MORE148	TUXPEN	ANCHO	5	97.6874	1.2583	1.1137	81.04	83.2604	2.2204	2.668	273.87	149.976	0.547617	6.6828	61.9323	0.743839	8.5144	82.7385	2.1986	2.019	1.0877	1.8476	13.3713	8.4984	78.1303	30.231	35.6715	1.17996	4.4637	39.624	1.4561	2.5964	17.4775	4.6086	1.3168	1.0461	10.3018	2.5274	2.9865	5263.36	618.171	0.263688	1.975	0.428547	0.794426	C	A
260	CIMMYTMA-013337	TAMA129	DZITBA	TUXPEN	1	97.1846	2.5189	0.0713	62.0472	64.2526	2.2054	1.9983	265.078	163.036	0.615047	6.808	47.0912	0.732907	18.2631	85.4888	3.0571	2.3194	1.158	1.7038	33.5134	3.7906	62.696	29.5112	24.5351	0.831383	3.4385	23.8002	1.9872	2.8216	18.5642	4.7613	1.1913	0.9329	13.162	2.7945	2.8416	3413.96	186.932	0.256478	2.3787	0.49959	0.783094	C	A
261	CIMMYTMA-023246	VERA271	TUXPEN	OLOTIL	2	97.0882	2.0005	0.0107	70.2667	70.8511	0.5844	2.9375	311.731	205.669	0.659764	6.6826	43.9574	0.620419	21.547	84.2971	1.8459	2.0132	1.0395	1.5899	24.9279	6.7957	68.2764	27.3486	35.2434	1.28867	6.9959	38.3967	2	2.1593	18.6858	4.6859	1.312	1.0498	11.7795	2.2109	2.6812	6997.02	324.733	0.250773	2.0619	0.440022	0.800152	C	A
262	CIMMYTMA-014182	TUXP1	TUXPEN	.	3	96.4484	2.1279	0.0322	75.7735	77.57	1.7965	.	240.258	137.359	0.571717	6.843	44.2572	0.570545	15.202	83.4683	.	.	.	2.668	19.3579	9.1161	71.526	29.1828	23.9931	0.822166	2.617	24.278	1.9956	2.8356	16.0121	4.4931	1.1775	0.8969	13.2494	2.4887	2.5684	2698.17	177.488	0.280607	2.1381	0.475863	0.761699	C	A
263	CIMMYTMA-018837	CHIS314	TEHUA	TUXPEN	2	97.1869	2.0166	0.0719	62.0817	63.4178	1.3361	2.9375	279.548	155.267	0.555422	6.6321	44.2866	0.698331	19.0475	83.7331	2.4495	2.0132	1.0395	1.8914	24.0944	14.2777	61.6279	27.4083	22.5211	0.821689	4.9833	71.2987	2	3.016	17.5122	5.6622	1.3098	0.974	14.5236	3.0526	3.0814	5217.71	273.931	0.323329	3.0426	0.537353	0.743625	C	A
264	CIMMYTMA-018343	CHIS788	TUXPEN	.	5	95.4278	1.6037	0.1103	93.9645	96.1227	2.1582	2.9206	291.225	176.905	0.607453	6.8898	58.0414	0.603826	11.0501	81.7898	1.7976	2.019	1.0877	1.6782	35.6428	7.282	57.0752	28.2817	30.7014	1.08556	5.2172	21.0299	1.4561	2.5506	17.1066	5.0893	1.2249	0.8831	15.0821	2.241	2.72	5794.39	524.375	0.297505	2.6395	0.518637	0.720957	C	A
265	CIMMYTMA-005682	SEMIDENTADOAMARSYNT1	TUXPEN	.	5	98.4288	1.9494	0.0972	89.1479	93.2029	4.055	2.9664	279.108	171.733	0.615291	7.3238	58.0108	0.622414	10.5359	82.5521	1.7885	2.019	1.0877	1.6884	19.673	7.1728	73.1542	30.0085	32.5923	1.0861	4.7266	23.9691	1.4561	2.5859	17.1906	5.0219	1.1673	0.896	14.9227	2.1396	2.6954	5350.76	507.86	0.292131	2.6873	0.535116	0.767583	C	F
266	CIMMYTMA-024023	TAMA135	TAMAUL	TUXPEN	5	98.2635	1.6691	0.0174	86.4515	88.4058	1.9543	2.9524	269.113	157.958	0.586958	6.8199	55.6358	0.629323	10.2739	82.6523	1.781	2.019	1.0877	1.8486	11.6958	5.8351	82.4691	31.0885	35.7183	1.14892	5.074	20.6902	1.4561	2.532	17.9078	5.1361	1.2651	0.9229	13.9667	2.1832	2.6906	5819.31	566.416	0.286808	2.6059	0.507369	0.729508	C	A
267	CIMMYTMA-024957	TAMA98	TUXPEN	VANDEN	5	97.6596	1.6049	0.0542	91.7077	92.712	1.0043	2.6558	287.268	186.973	0.650865	6.8655	57.596	0.621236	10.495	82.0076	1.966	2.019	1.0877	1.4796	22.7528	6.779	70.4682	30.2957	29.7063	0.980545	5.2083	20.7973	1.4561	2.5252	17.0083	5.1942	1.2065	0.9384	13.4886	2.2741	2.5032	5923.88	564.448	0.305392	2.7812	0.535443	0.777787	C	A
268	CIMMYTMA-025806	TAMA99	TUXPEN	TAMAUL	5	97.0999	1.9691	0.3303	98.9805	100.22	1.2391	2.9181	269.929	175.698	0.650904	6.8479	49.4662	0.493578	10.7951	81.6994	1.7856	2.0551	1.0877	1.8567	39.905	9.5202	50.5748	29.9246	33.1152	1.10662	4.9568	20.8803	1.4561	2.6005	17.613	5.2115	1.2473	0.9591	13.8073	2.2918	2.6896	5601.85	518.925	0.295889	2.7169	0.521328	0.768941	C	A
269	CIMMYTMA-005700	TUXPENOCREMA1	TUXPEN	.	4	98.2541	1.3382	0.1203	88.1854	91.1919	3.0065	2.944	224.284	110.416	0.492307	6.9219	59.4843	0.652298	11.2091	81.8323	1.5994	2.019	1.0877	1.4751	9.3331	5.7755	84.8914	30.6306	30.5271	0.996621	5.3473	20.5589	1.4561	2.555	17.8212	5.2157	1.2598	0.919	14.604	2.1819	2.4763	5968.06	532.43	0.292668	2.6961	0.51692	0.729481	C	A
270	CIMMYTMA-020412	VERA251	TUXPEN	.	2	97.2488	2.0326	0.0587	68.4756	67.8126	0.663	2.9375	296.562	196.339	0.66205	6.666	41.0501	0.605346	18.7363	82.8915	2.4433	2.0132	1.0395	1.8956	35.161	8.6669	56.1721	26.945	30.0354	1.11469	4.9153	50.5	2	2.6081	17.3547	5.1604	1.2722	0.9232	13.6473	2.6196	3.0814	5199.79	277.525	0.297349	2.616	0.506937	0.725672	C	A
271	CIMMYTMA-024388	CHIS424	OLOTIL	TUXPEN	3	97.7755	2.2245	0.0458	85.0317	87.6698	2.6381	.	313.886	224.992	0.716795	6.6971	43.0935	0.491543	15.0956	83.6359	.	.	.	2.6829	22.7448	10.8574	66.3978	29.1727	18.86	0.646495	1.5519	37.3482	1.9956	2.9123	17.1692	4.219	1.15	1.0115	10.4865	2.7312	2.9076	1603.25	106.207	0.245731	1.919	0.454847	0.879565	C	B
272	CIMMYTMA-024307	CHIS471	TUXPEN	.	3	97.4051	1.9739	0.0255	80.5422	82.7674	2.2252	.	312.658	203.026	0.649354	7.4266	44.9449	0.543027	15.1509	84.92	.	.	.	2.8252	19.6993	8.5116	71.7891	29.1549	22.8292	0.783031	2.6556	41.5251	1.9956	2.7281	16.2642	4.3971	1.2027	1.0211	11.2507	2.6629	2.8824	2796.28	184.562	0.270355	1.9917	0.452958	0.849006	C	B
273	CIMMYTMA-024296	CHIS515	TUXPEN	NALTEL	3	91.1019	1.9354	0.0339	77.7423	80.3445	2.6022	.	281.433	180.768	0.642314	6.843	44.7545	0.557033	14.8956	83.4748	.	.	.	2.9932	22.8911	10.6868	66.4221	29.1135	22.3138	0.766442	2	42.0752	1.9956	3.0135	15.9249	4.1844	1.1028	0.9031	11.268	3.1863	3.2219	2084.95	139.971	0.262758	1.9788	0.472899	0.818915	C	C
274	CIMMYTMA-024981	CHIS544	TUXPEN	OLOTIL	3	95.9095	2.0462	0.0352	83.9344	86.6038	2.6694	.	308.776	197.693	0.640247	7.1348	44.5047	0.513889	15.7201	82.6904	.	.	.	2.5537	31.2911	10.6109	58.098	29.1228	17.9749	0.617211	1.616	47.2396	1.9956	3.2714	15.4604	4.2235	1.1751	0.9998	10.8985	3.4299	3.6013	1606.32	102.182	0.273182	1.8733	0.443542	0.850821	C	A
275	CIMMYTMA-024352	CHIS563	TUXPEN	OLOTIL	3	93.9591	2.1163	0.0264	80.6714	83.0459	2.3745	.	316.847	207.619	0.655265	6.9889	44.3219	0.533704	14.9108	84.2202	.	.	.	2.9875	21.6623	12.8362	65.5015	29.1291	22.6832	0.778713	2.3704	41.3162	1.9956	2.8267	17.0937	4.3713	1.2179	0.9751	11.4746	2.9425	3.1535	2495.21	167.343	0.255726	1.9355	0.442774	0.80064	C	C
276	CIMMYTMA-025832	CHIS585	TUXPEN	COMITE	3	91.8698	2.0996	0.0455	84.3897	87.4376	3.0479	.	307.724	203.974	0.662848	7.4266	43.1277	0.49324	15.971	82.054	.	.	.	2.9268	23.7803	10.7166	65.5031	29.0533	19.4883	0.670778	1.7429	41.5097	1.9956	3.1495	17.3994	4.2531	1.1289	0.9828	11.4641	2.9895	3.1385	1687.06	105.633	0.244439	1.9953	0.46914	0.870582	C	A
277	CIMMYTMA-025799	CHIS587	TUXPEN	OLOTIL	3	95.9169	1.9415	0.0467	83.4981	85.2304	1.7323	.	319.266	211.786	0.663352	7.5726	45.8805	0.538311	15.1976	83.546	.	.	.	3.0441	27.739	10.7589	61.5021	29.1353	14.9379	0.512708	1.3018	47.0919	1.9956	3.4954	15.0761	4.1943	1.0913	0.9749	11.2414	3.5246	3.5433	1328.63	87.4237	0.278209	2.0117	0.479627	0.893338	C	A
278	CIMMYTMA-024287	CHIS634	TUXPEN	OLOTIL	3	96.2679	2.1346	0.0282	76.4272	78.9469	2.5197	.	280.654	169.771	0.604911	6.9889	45.027	0.570345	15.1504	85.3984	.	.	.	2.8548	16.7275	12.7998	70.4727	29.159	25.4684	0.873432	2.7253	23.111	1.9956	2.5071	16.8276	4.2163	1.2033	0.9861	10.8629	2.6889	2.7526	2894.36	191.042	0.250559	1.8097	0.429215	0.819496	C	C
279	CIMMYTMA-000120	OAXA17	TUXPEN	DZITBA	3	70.2974	2.7889	0.036	84.4519	86.1544	1.7025	.	296.848	206.622	0.696053	6.9889	45.0932	0.5234	15.5021	84.461	.	.	.	3.2137	25.7737	11.338	62.8883	29.0188	17.1245	0.590117	1.3587	49.1295	1.9956	3.3176	15.4659	4.007	1.1837	0.8744	12.4439	3.3673	3.4094	1386.07	89.4114	0.259086	1.6396	0.409184	0.738701	C	A
280	CIMMYTMA-023642	SNLP202	TUXPEN	DZITBA	3	96.6396	1.7073	0.0288	77.2184	79.1653	1.9469	.	283.373	173.663	0.612843	7.1348	44.8021	0.565931	15.1953	85.9762	.	.	.	2.8193	19.5285	9.97	70.5015	29.1439	24.1577	0.828911	2.9621	37.9777	1.9956	2.7675	16.5737	4.4078	1.2221	0.9637	10.8888	2.7184	2.7343	3150.74	207.35	0.265951	1.9636	0.445483	0.788561	C	B
281	CIMMYTMA-025255	SNLP203	TUXPEN	DZITBA	3	93.5458	1.9158	0.04	80.5073	82.3892	1.8819	.	301.331	199.244	0.661213	6.843	46.2802	0.561727	15.4576	85.8818	.	.	.	2.4494	20.1088	8.9515	70.9397	29.1083	23.335	0.801661	2.8914	24.4875	1.9956	2.4676	15.9007	4.3551	1.2311	1.0262	10.3163	2.5577	2.569	3013.93	194.98	0.273894	1.8929	0.43464	0.833563	C	A
282	CIMMYTMA-009126	PUEB80	TUXPEN	CONICO	5	93.0386	2.3433	0.3558	79.8647	84.405	4.5403	2.6613	244.788	149.252	0.60972	6.0043	56.6038	0.670621	7.4195	79.1852	2.3576	1.9829	1.0877	1.6774	13.4136	9.0979	77.4885	16.9257	14.0834	0.832072	0.5052	39.7479	1.4561	2.6684	13.1386	3.8768	1.0187	0.7031	14.1658	3.6208	3.4482	561.779	75.7165	0.295069	1.8394	0.474463	0.690193	F	A
283	CIMMYTMA-001589	PUEBGP34	CONICO	TUXPEN	5	96.4853	1.9742	0.8307	79.602	83.8781	4.2761	2.4134	255.985	151.293	0.591021	6.0217	54.6939	0.652064	8.0187	82.7276	2.3329	2.019	1.0877	1.8654	21.876	6.9229	71.2011	15.7044	16.0764	1.02369	1.4413	44.1671	1.4561	2.6322	14.8959	3.9607	0.9988	0.6888	13.8073	3.5198	3.3694	1685.15	210.153	0.265892	1.9631	0.495645	0.689628	F	A
284	CIMMYTMA-027517	GUAT1009	TEPECI	TUXPEN	6	89.8301	2.0074	4.0781	95.2412	98.2524	3.0112	2.989	239.731	129.611	0.540653	6.6763	59.0357	0.600858	12.8061	81.9106	1.2647	1.9814	1	1.2794	2.0227	1.8169	96.1604	24.2208	26.1062	1.07784	4.5293	9.56507	.	2.154	16.3546	4.8666	1.2236	0.8811	14.7391	2.0999	2.5937	5028.01	392.626	0.297568	2.4194	0.497144	0.720088	C	A
285	CIMMYTMA-027518	GUAT1010	TEPECI	TUXPEN	6	91.9353	2.0074	4.7111	88.67	90.6034	1.9334	2.989	245.258	199.527	0.813536	6.7834	60.449	0.667182	12.001	81.7399	1.3166	1.977	1	1.2756	3.0312	2.4789	94.4899	27.8525	29.037	1.04253	5.7253	21.721	.	2.2106	15.7361	4.8224	1.1752	0.8206	16.123	2.1131	2.1165	6438.46	536.493	0.306455	2.472	0.512608	0.698264	C	A
286	CIMMYTMA-027538	GUAT1030	TUXPEN	.	6	96.1325	2.0074	1.7744	90.2447	92.5792	2.3345	2.989	237.515	143.315	0.603396	6.7722	55.9596	0.604451	10.8774	82.3123	1.3628	1.9774	1	1.3612	3.3965	3.0495	93.554	27.1439	26.4822	0.975623	5.253	20.3678	.	2.6488	17.1285	4.8279	1.174	0.9689	13.7506	2.7105	2.6391	6117.81	562.433	0.281864	2.4799	0.51366	0.825298	C	A
287	CIMMYTMA-027554	GUAT1046	TEPECI	TUXPEN	6	98.193	2.0074	3.0363	95.7553	98.4387	2.6834	2.989	277.718	166.964	0.6012	7.0168	56.9563	0.578597	11.8535	81.2545	1.6714	1.977	1	1.5745	3.3878	2.3176	94.2946	29.4277	29.8583	1.01463	6.2806	20.9778	.	2.1407	17.8991	4.8087	1.2326	0.9014	14.7391	2.579	2.5629	6959.6	587.134	0.268656	2.3435	0.487346	0.7313	C	A
288	CIMMYTMA-027601	GUAT1096	TUXPEN	.	6	97.3595	2.0074	3.8124	95.341	95.8185	0.4775	2.989	245.722	141.637	0.57641	6.7509	60.1781	0.628043	14.9158	80.6192	1.3682	1.977	1	1.3558	3.1572	2.0039	94.8389	30.0051	31.0138	1.03362	7.1435	20.3456	.	2.211	19.0427	4.6658	1.1898	0.9214	9.4999	2.1803	2.1521	7484.62	501.791	0.245018	2.2862	0.489991	0.774416	C	A
289	CIMMYTMA-027602	GUAT1098	TUXPEN	TEPECI	6	98.4245	2.0074	4.4231	96.5731	98.1559	1.5828	2.989	258.33	130.806	0.506352	6.6894	58.7537	0.598575	13.2656	79.1876	1.3351	1.9774	1	1.3235	2.0006	2.8333	95.1661	29.8774	30.9579	1.03616	5.4437	9.95646	.	2.1807	17.3787	4.6521	1.2558	0.8926	13.8494	2.16	2.1422	5671.25	427.516	0.26769	2.1405	0.460115	0.710782	C	A
290	CIMMYTMA-027603	GUAT1099	TUXPEN	NALTEL	6	96.6325	2.0074	5.004	93.1109	94.6864	1.5755	2.989	232.032	128.093	0.552049	6.6667	61.68	0.651414	14.1008	81.6052	1.2641	1.9826	1	1.3993	2.8442	1.6654	95.4904	29.2421	32.463	1.11015	5.6628	23.1486	.	2.059	17.2964	4.4782	1.2017	0.9506	12.1689	2.0052	2.0606	6082.58	431.364	0.258909	2.0748	0.463311	0.791046	C	A
291	CIMMYTMA-027604	GUAT1100	TEPECI	TUXPEN	6	98.9189	2.0074	2.949	90.4591	92.7021	2.243	2.989	229.286	131.845	0.575027	6.7811	58.1941	0.627754	12.2794	81.3116	1.2867	1.9794	1	1.3147	3.2219	1.5299	95.2482	26.7361	28.4682	1.06479	5.1151	9.70909	.	2.1368	16.9467	4.83	1.2198	0.8992	14.5414	2.0686	2.0994	5640.4	459.339	0.285011	2.3904	0.494907	0.73717	C	A
292	CIMMYTMA-027643	GUAT1150	TEPECI	TUXPEN	6	97.5213	2.0074	2.6393	101.951	107.304	5.3526	2.989	274.954	180.099	0.655016	6.7012	51.8006	0.482747	14.463	80.5202	1.3365	1.9774	1	1.2322	3.3513	2.5588	94.0899	28.0533	25.9101	0.923603	4.6719	9.40526	.	2.5794	17.7987	4.5181	1.1932	0.9441	13.1575	3.027	3.0426	4899.76	338.779	0.253844	2.1317	0.471813	0.791234	C	A
293	CIMMYTMA-027648	GUAT1155	TUXPEN	TEPECI	6	97.083	2.0074	3.1867	99.6451	101.882	2.2367	2.989	266.804	170.442	0.638827	6.647	59.5674	0.584672	14.4094	78.9523	1.6718	1.979	1	1.272	3.3582	1.7931	94.8487	28.9887	27.0331	0.932539	5.4621	9.79617	.	2.5877	17.638	4.7258	1.2336	0.9333	13.1575	2.1308	2.1055	5504.93	382.037	0.267933	2.2586	0.47793	0.756566	C	.
294	CIMMYTMA-027651	GUAT1160	TEPECI	TUXPEN	6	96.2203	2.0074	4.7136	98.0005	100.767	2.7667	2.989	259.68	152.995	0.589165	6.7765	57.4018	0.569648	13.1918	81.4943	1.6399	1.979	1	1.3218	5.3993	1.6235	92.9772	29.9086	28.8564	0.964819	4.6282	23.1902	.	2.5762	17.9192	4.4963	1.1714	0.8723	12.7621	2.4899	2.5491	5022.7	380.744	0.250921	2.1535	0.478949	0.744665	C	A
295	CIMMYTMA-027652	GUAT1161	TUXPEN	TEPECI	6	98.611	2.0074	3.4545	95.921	98.0402	2.1192	2.989	253.454	154.254	0.608607	6.2095	57.0846	0.582257	12.3834	81.2566	1.2544	1.9814	1	1.269	2.5182	1.9176	95.5642	27.9323	31.6681	1.13374	5.5369	9.58517	.	2.1541	16.0085	4.6843	1.216	0.9273	14.7391	2.1221	2.5987	6087.69	491.601	0.292613	2.2523	0.480819	0.762582	C	A
296	CIMMYTMA-027655	GUAT1164	TUXPEN	FASCIA	6	92.0198	2.0074	3.8752	100.383	104.541	4.1583	2.989	264.614	162.441	0.613879	6.8553	55.3583	0.529536	12.6987	81.7501	1.2187	1.9767	1	1.5636	2.7221	1.7309	95.547	27.7713	27.8696	1.00354	5.4076	9.3622	.	2.6243	9.0546	2.4583	1.0888	0.9907	13.9483	2.0641	2.0876	5983.04	471.154	0.271497	0.2807	0.114185	0.909901	C	A
297	CIMMYTMA-027656	GUAT1165	TUXPEN	.	6	95.43	2.0074	5.8585	97.6956	101.414	3.7182	2.989	259.323	147.258	0.567857	6.4048	59.5598	0.587295	17.2537	79.564	1.2468	1.9814	1	1.2998	2.2105	1.894	95.8955	27.3176	29.1247	1.06615	6.0928	9.74354	.	2.1944	17.8371	5.0471	1.2004	0.977	14.146	2.1628	2.1107	5948.51	344.767	0.282955	2.6463	0.524321	0.813895	C	A
298	CIMMYTMA-027657	GUAT1166	TUXPEN	.	6	98.5642	2.0074	4.5701	94.6703	96.6212	1.9509	2.989	237.057	134.382	0.566876	6.2947	59.4399	0.615185	13.1046	81.664	1.2978	1.979	1	1.6337	2.9524	2.4473	94.6003	29.029	28.6234	0.986028	5.4228	9.03876	.	2.0791	15.1375	5.0314	1.233	0.9302	15.1345	3.392	2.99	5906.2	450.697	0.33238	2.5654	0.509878	0.75442	C	A
299	CIMMYTMA-027658	GUAT1167	TUXPEN	.	6	97.5528	2.0074	3.3859	93.5117	95.0557	1.544	2.989	266.05	168.95	0.635029	6.6179	59.3007	0.623852	12.7256	80.3733	1.6407	1.9766	1	1.8574	3.8209	2.3433	93.8358	30.7324	29.5167	0.960442	5.6434	9.44833	.	2.1596	17.2043	4.8181	1.1588	0.8813	15.1345	2.1387	2.1401	6112.79	480.354	0.280052	2.5005	0.518981	0.760528	C	A
300	CIMMYTMA-027659	GUAT1168	TUXPEN	.	6	98.7471	2.0074	4.7479	101.413	103.535	2.1214	2.989	258.854	155.064	0.599038	6.5569	57.2699	0.553146	14.6878	80.4118	1.2848	1.979	1	1.2334	4.3423	2.333	93.3247	29.2483	27.2142	0.930454	5.1084	9.50478	.	2.1582	17.4474	4.6078	1.1745	0.8775	13.3552	2.1162	2.1267	5282.31	359.64	0.264097	2.2588	0.490212	0.747126	C	A
301	CIMMYTMA-027663	GUAT1172	TUXPEN	TEPECI	6	91.0996	2.0074	5.149	104.059	111.241	7.182	2.989	251.451	158.009	0.628388	6.7338	52.1558	0.468856	14.7213	81.1074	1.3263	1.977	1	1.2897	3.8827	1.909	94.2083	24.8895	25.3117	1.01696	4.1823	9.59617	.	2.6003	16.6938	4.3687	1.2533	0.8647	13.9483	2.6415	3.0458	4410.5	299.6	0.261696	1.8621	0.426237	0.689939	C	A
302	CIMMYTMA-027665	GUAT1174	TUXPEN	TEPECI	6	95.4405	2.0074	3.697	97.799	101.624	3.8254	2.989	267.525	161.379	0.603231	6.8099	56.38	0.554788	14.1578	81.2718	1.6542	1.9774	1	1.3191	7.0032	2.241	90.7558	26.8644	32.4151	1.20662	5.8508	21.0743	.	2.2195	17.6309	4.6361	1.1726	0.8902	13.5529	2.1907	2.1524	6253.9	441.728	0.262953	2.2909	0.494144	0.759168	C	A
303	CIMMYTMA-027666	GUAT1175	TUXPEN	TEPECI	6	97.0314	2.0074	4.6873	95.4747	98.3055	2.8308	2.989	234.935	137.358	0.584661	6.5972	60.4678	0.615101	14.7179	80.1135	1.3644	1.977	1	1.3499	5.4462	2.5349	92.0189	28.8061	33.6224	1.1672	6.2331	21.1834	.	2.2223	18.5117	4.748	1.1988	0.8452	14.3437	2.207	2.1526	6485.81	440.675	0.256486	2.3504	0.495029	0.705038	C	A
304	CIMMYTMA-027668	GUAT1177	TUXPEN	TEPECI	6	92.0397	2.0074	3.6277	98.1594	103.088	4.9282	2.989	263.717	163.439	0.619751	6.453	57.9814	0.562448	12.9771	81.2958	1.658	1.9774	1	1.325	3.0122	2.053	94.9348	26.6679	33.1392	1.24266	5.7289	10.0311	.	2.2082	18.7691	4.6454	1.2024	0.928	12.9598	2.164	2.6087	6248.67	481.515	0.247503	2.2406	0.482327	0.77179	C	A
305	CIMMYTMA-027671	GUAT1180	TUXPEN	.	6	96.5505	2.0074	4.0136	90.6739	93.9918	3.3179	2.989	234.685	133.289	0.567949	6.5862	61.7098	0.656545	11.773	81.6101	1.3032	1.981	1	1.362	1.5635	1.8108	96.6257	30.1337	32.4413	1.07658	6.1859	8.59952	.	2.1784	16.0852	4.7528	1.2204	0.8573	15.1345	2.0915	2.1193	6905.51	586.555	0.295477	2.312	0.48645	0.702475	C	A
306	CIMMYTMA-029364	HIDA295	TUXPEN	OLOTIL	7	93.6726	1.6936	0.0143	83.2741	85.6293	2.3552	1.9978	312.61	220.739	0.706115	7.1383	51.3969	0.600226	12.4673	86.4728	3.0283	2.9835	1.0265	2.5483	64.165	9.4969	26.3381	20.6904	27.1121	1.31037	3.4903	21.082	.	2.2385	16.2911	4.649	1.1332	1.0679	13.1198	2.7429	3.0507	4063.8	325.957	0.285371	2.3826	0.512497	0.942376	C	B
307	CIMMYTMA-029382	HIDA313	OLOTIL	TUXPEN	7	93.6973	2.1402	0.0143	87.7194	90.8802	3.1608	2.0145	277.856	188.57	0.678662	6.387	55.3563	0.609113	13.1984	86.4657	2.8074	2.9938	1.0328	2.5568	47.4669	4.9925	47.5406	24.5903	28.8543	1.1734	3.8087	21.5473	.	2.2113	15.1606	4.7766	1.3913	1.004	10.9556	2.702	3.0296	4403.19	333.616	0.315067	1.994	0.417452	0.721627	C	B
308	CIMMYTMA-029384	HIDA315	OLOTIL	TUXPEN	7	93.7117	1.6182	0.0143	88.1679	91.5636	3.3957	1.9978	311.47	219.081	0.703376	6.6411	51.9986	0.567896	13.0656	85.6701	3.0709	2.9811	1.0297	2.5246	37.3981	6.4218	56.1801	26.5685	32.416	1.22009	4.3557	20.9952	.	2.1494	19.7438	4.8345	1.336	0.9669	11.6481	2.4706	2.4908	4988.23	381.784	0.244862	2.1625	0.447306	0.723728	C	A
309	CIMMYTMA-029418	SNLP291	OLOTIL	TEPECI	7	93.6297	1.4655	0.0143	83.3617	84.9419	1.5802	1.9916	300.416	204.257	0.679913	6.8994	51.8535	0.610458	12.3415	87.5825	3.0587	3.0012	1.3059	2.4188	46.5872	5.3162	48.0966	23.0948	30.6629	1.3277	3.6479	20.9701	.	2.2139	17.085	4.537	1.3009	0.9504	10.7824	2.7385	3.0429	4319.71	350.015	0.265555	1.9352	0.426537	0.730571	C	B
310	CIMMYTMA-029421	SNLP294	OLOTIL	.	7	93.6492	1.9555	0.0143	79.6222	81.0278	1.4056	1.9979	284.636	179.661	0.631196	6.6123	55.0491	0.679385	12.6329	88.7796	3.0309	2.6651	1.0291	2.6861	47.4059	8.8305	43.7636	23.9494	27.7252	1.15766	3.5087	23.9247	.	2.5105	16.5007	4.5365	1.3239	1.0029	10.4361	2.9441	3.0009	4182.03	331.043	0.274928	1.8887	0.416334	0.757535	C	B
311	CIMMYTMA-029427	SNLP300	OLOTIL	TEPECI	7	93.7815	2.1495	0.0143	81.8808	83.6253	1.7445	2.0145	300.466	197.222	0.656387	6.6825	52.7364	0.630627	12.8121	88.0707	2.7811	2.9912	1.0314	2.5474	50.4657	8.7673	40.767	22.1468	25.6069	1.15623	3.3719	24.4527	.	2.4638	15.5098	4.6779	1.3158	0.9204	12.687	2.924	3.0127	3973.86	310.165	0.301609	2.0463	0.43744	0.699498	C	B
312	CIMMYTMA-029429	SNLP302	OLOTIL	TEPECI	7	93.6423	1.6692	0.0143	92.2404	96.712	4.4716	2	304.712	206.881	0.678939	6.6102	53.1179	0.549238	13.8515	87.5239	2.7915	2.9861	1.0306	2.7066	46.6488	7.5355	45.8157	22.4734	28.2027	1.25494	2.9932	21.4546	.	2.2114	17.0803	4.6797	1.2841	1.0183	9.9167	2.7158	3.026	3437.54	248.171	0.273982	2.1115	0.451204	0.793007	C	B
313	CIMMYTMA-029449	SNLP323	OLOTIL	TUXPEN	7	93.6304	1.4314	0.0143	80.5775	82.7306	2.1531	1.9978	308.332	202.868	0.65795	6.6655	54.6999	0.661181	11.8892	86.9026	3.0222	2.9811	1.0325	2.5593	38.1379	9.5065	52.3556	23.6345	27.5326	1.16493	3.67	21.7114	.	2.5135	20.5408	4.6655	1.2698	0.9684	11.3018	2.7315	2.8011	4370.66	367.616	0.227133	2.1259	0.455664	0.76264	C	B
314	CIMMYTMA-029450	SNLP324	OLOTIL	.	7	93.6602	2.0515	0.0143	83.2775	85.8634	2.5859	1.9974	281.782	187.395	0.665035	6.8452	50.0665	0.583095	13.0512	88.313	3.0396	2.9836	1.0306	2.5672	55.9076	6.7867	37.3057	22.3675	29.3214	1.31089	3.4746	24.722	.	2.9348	18.3183	4.5304	1.343	0.9842	10.9556	2.9826	3.0514	4074.77	312.214	0.247316	1.8444	0.407116	0.732837	C	A
315	CIMMYTMA-029460	SNLP334	TUXPEN	OLOTIL	7	93.7127	2.1625	0.0143	87.3528	91.0881	3.7353	1.9979	272.234	177.662	0.652607	7.4053	52.7001	0.578562	12.2729	86.738	2.8005	2.9836	1.0311	2.5551	52.8507	7.2867	39.8626	18.8879	24.6829	1.30681	3.2629	24.2761	.	2.491	16.6914	4.2239	1.3166	0.9356	11.8213	2.7835	3.0361	3844.03	313.213	0.253058	1.5907	0.376595	0.710618	C	A
316	CIMMYTMA-029485	SNLP359	OLOTIL	TUXPEN	7	93.6977	1.4153	0.0143	91.6201	95.8712	4.2511	2.0021	287.861	231.713	0.804948	6.8937	53.2194	0.555114	14.122	85.4783	3.0575	2.996	1.032	2.6955	67.9883	5.8003	26.2114	19.9876	23.5912	1.18029	3.022	38.734	.	2.4848	18.3905	4.6875	1.3156	1.0216	10.4361	2.9416	3.0546	3419.5	242.14	0.254887	2.0563	0.438677	0.776528	C	A
317	CIMMYTMA-029489	SNLP363	OLOTIL	TEPECI	7	93.5695	1.9266	0.0143	85.554	88.3692	2.8152	2.0059	256.099	169.798	0.663015	6.6281	54.2079	0.613425	12.7707	86.4148	3.0283	2.986	1.0306	2.4053	56.0537	7.586	36.3603	21.4565	28.9747	1.35039	3.9057	21.6313	.	2.1338	22.3841	4.6473	1.3079	0.9059	11.475	2.7492	3.0564	4554.51	356.637	0.207616	2.0315	0.437136	0.692637	C	B
318	CIMMYTMA-029495	SNLP369	OLOTIL	TUXPEN	7	93.6411	2.3314	0.0143	84.8872	87.0914	2.2042	1.9975	299.219	206.081	0.688731	6.381	53.1389	0.610151	12.7246	86.9151	2.8035	2.9961	1.0297	2.5797	61.1328	5.3526	33.5146	21.9044	23.4087	1.06868	2.6653	38.2563	.	2.8468	16.6234	4.61	1.3393	0.919	11.8213	2.9618	3.2839	3111.34	244.514	0.27732	1.9314	0.418959	0.686179	C	B
319	CIMMYTMA-029498	SNLP372	OLOTIL	TEPECI	7	93.5998	1.7858	0.0143	81.1913	84.6966	3.5053	1.9977	275.897	178.337	0.646388	6.6329	51.6053	0.609296	13.349	85.4677	3.0512	2.9911	1.0283	2.7353	35.2806	5.7866	58.9328	22.7335	25.019	1.10053	3.3046	23.8407	.	2.5073	16.2292	4.3027	1.1331	0.8876	10.4361	2.9432	2.9982	3765.9	282.111	0.265121	2.0365	0.473307	0.783338	C	I
320	CIMMYTMA-029501	VERA745	TUXPEN	OLOTIL	1	93.6601	1.5406	0.0143	86.4759	89.4822	3.0063	1.9977	321.201	212.589	0.661857	7.1438	54.1688	0.605358	12.4354	86.0124	3.0454	2.9962	1.0293	2.7081	57.1244	6.7211	36.1545	19.364	23.8537	1.23186	3.147	38.5571	.	2.5238	17.0219	4.7649	1.2746	0.9033	12.5138	2.9643	3.0409	3684.7	296.307	0.279928	2.2157	0.465005	0.708693	C	A
321	CIMMYTMA-029506	VERA750	TUXPEN	ANCHO	4	93.7235	1.4402	0.0143	83.4571	85.0698	1.6127	1.9976	300.572	208.237	0.692801	6.4226	51.7243	0.608022	12.5969	87.7828	3.2785	2.9838	1.032	2.3937	61.949	7.6409	30.4101	19.2512	27.0065	1.40285	3.596	39.6281	.	2.2897	16.9586	4.8237	1.4056	1.1497	9.7436	2.7296	2.8009	4262.15	338.349	0.28444	2.0125	0.417211	0.817943	C	A
GER: percentage of germination; VIG: vigor of seedling, 1 = good, 5 = bad; TI: tillering scale, 1 = poor, 5 = abundant; AN: days to anthesis; SI: days to silking; ASI: ratio anthesis/silking; TATY: tassel type, 1 = primary, 2 = secondary, 3 =tertiary; PH: plant height; EH: ear height; EH/PH: ratio ear height/plant height; LAE: leaves above the ear; SE: senescence; SE/SI: ratio silking/senescence;…
[truncated: 1 more columns]
