# Supplementary material for: Genetic Characterization of a Core Set of a Tropical Maize Race Tuxpeño for Further Use in Maize Improvement
Source: PLoS One. 2012 Mar 7;7(3):e32626. doi: 10.1371/journal.pone.0032626 (PMC3296726; doi:10.1371/journal.pone.0032626)
Supplement: Table S3 — Information of 1,433 SNPs used in this study. (XLS) [file pone.0032626.s004.xls]

## Sheet: Sheet1
Table S3.Information of 1,433 SNPs used in this study.
SNP Name	Chromosome	Physical position (bp)#	Markers genotyped in GEM&CML
PZA01271.1	1	1947984	*
PZA03613.1	1	2914171	*
PHM175.25	1	3527613	*
PZA02129.1	1	3706018	*
PZA00393.4	1	4175573
PZA02869.2	1	4430055
PZA02032.1	1	4490461	*
PZD00019.1	1	4912321
PZB00919.2	1	5353660
PHM2244.142	1	5562502	*
PZA02372.1	1	6220547
PHM4997.11	1	6230096	*
PHM1699.29	1	7826770	*
PZA00175.2	1	8510027	*
PZA00447.8	1	9024005	*
PZA02284.1	1	9273299	*
PZA00731.7	1	9300539	*
PZA00566.5	1	9691660	*
PZA00106.10	1	10069145	*
PZA00887.1	1	10934676	*
PZA03551.1	1	12208404	*
PZA03558.3	1	12907214
PZA03663.1	1	14463283
PZA01497.1	1	14578834	*
PHM1653.31	1	14898863	*
PZA02094.9	1	15725672	*
PZA02393.2	1	16530875	*
PZB00718.5	1	17601207	*
PZA01030.1	1	17680592	*
PZA00697.16	1	17763871
PZA00425.11	1	21457474	*
PHM13619.5	1	22281738	*
PZA02487.1	1	22601426	*
PHM4531.46	1	22918337	*
PZA02279.1	1	23520113	*
PHM18887.12	1	26777052	*
PZB02058.1	1	28526738	*
PHM3951.25	1	31928634	*
PZA02490.1	1	32627736	*
PZA01455.1	1	34388212	*
PZA01348.1	1	34476224	*
PZA02686.1	1	34724094	*
PZA00192.6	1	35621919
PHM794.26	1	38504491
PHM4597.14	1	38608156	*
PZA02195.1	1	39288623	*
PHM4359.21	1	39922358	*
PHM2177.85	1	41232121	*
PHM3726.129	1	41390404	*
PHM11000.37	1	43711880
PHM11000.21	1	43712019	*
PZA00962.1	1	43832633	*
PZA03243.2	1	44532330	*
PZA03742.1	1	44535423	*
PZA00081.18	1	45675182	*
PHM4313.17	1	45788920	*
PZA03183.5	1	46065084	*
PZB00872.3	1	46255059	*
PZD00010.3	1	46810807
PHM4913.18	1	50197162	*
PZA03168.5	1	51514741	*
PZA01866.1	1	51576563	*
PHM12323.17	1	53357797	*
PZA02737.1	1	54049220	*
PZA02550.1	1	55173916	*
PHM2130.29	1	55559200	*
PZA02114.1	1	56175806	*
PHM15742.6	1	56666110	*
PZB01062.3	1	56846728	*
PZA03561.1	1	60212051	*
PZA01315.1	1	60230382	*
PZA01476.1	1	61206766	*
PZA03189.4	1	64261105	*
PHM5098.25	1	65825628	*
PHM1950.71	1	66028264	*
PHM4240.11	1	68322855
PHM5306.16	1	76053490	*
PZA01267.3	1	76054042	*
PZA00752.1	1	80803012	*
PZA01135.1	1	82563962	*
PZA00593.1	1	87910951
PZB01235.4	1	88380865	*
PZA03240.2	1	90772275	*
PZA03465.1	1	91279351	*
PZA00944.1	1	91429024	*
PHM9418.11	1	96545939	*
PZA02750.3	1	101421637	*
PHM12633.15	1	102664092	*
PZA00939.1	1	106026234	*
PHM3463.18	1	106204545	*
PZA02070.1	1	114236993	*
PHM1932.51	1	118875639	*
csu1138.3	1	119018614	*
PZB01067.1	1	123937824
PZA03394.1	1	137862451
PHM4695.5	1	143891365	*
PZA02577.1	1	148524993	*
PZA03200.2	1	148694799	*
PHM1725.34	1	150544945	*
PZB01924.1	1	151146187
PHM2187.34	1	157176065	*
PZA02741.1	1	161072169	*
PZA02135.2	1	166550294	*
PHM2142.22	1	173287987
PZA03581.1	1	175157931
an1.5	1	175504926	*
PHM4053.15	1	176705478	*
PZA00455.16	1	179851941	*
PZA00455.14	1	179852026	*
PHM3147.18	1	181940662	*
PZA02191.1	1	182386577	*
PHM1809.18	1	183295965	*
PHM1968.22	1	183647544	*
PHM5622.21	1	183831657	*
PZA03531.1	1	184088942	*
PZB00149.2	1	188047739
PHM4300.6	1	189467932	*
PZA01462.1	1	190139860	*
PHM5727.5	1	192367988	*
PZA00619.3	1	195425179	*
PZA02467.10	1	196927608	*
PZA03074.27	1	201295774	*
PZA03685.1	1	201677505
PZB01156.2	1	202381059
PZA01216.1	1	203035464	*
PZA00131.15	1	203385307	*
PZA01963.15	1	203714543	*
PHM5480.17	1	204199508	*
PHM14614.22	1	205581478	*
PZA01019.1	1	208143724	*
PZA03194.1	1	212244425	*
PHM12706.14	1	212356401	*
PHM1438.34	1	212389447	*
PZA02014.3	1	212557676	*
PZA00289.11	1	215472484
PHM6043.19	1	216927159	*
PZA03741.1	1	216989646	*
PHM3690.23	1	217504903	*
PHM15871.11	1	222427156	*
PZA02117.1	1	223466480	*
PHM12693.8	1	223488426	*
PHM759.24	1	225562216	*
PZA02823.1	1	226013099	*
PHM4942.12	1	226461786	*
PHM2478.22	1	226781494	*
umc128.2	1	227602208	*
PZA02186.1	1	227896382	*
PZB01647.1	1	231039372	*
PHM13405.8	1	232910525
PHM4992.10	1	237262410	*
PZA00381.4	1	237639037	*
PHM297.18	1	239313773	*
PHM4926.16	1	240498919	*
PZA03301.2	1	240574247	*
PHM5293.11	1	243339423	*
PZA03214.2	1	245136282
PZA03064.6	1	248503300	*
PZA03404.1	1	249259484	*
PHM16605.19	1	251142538	*
PZA03578.1	1	252219631	*
PZA02269.3	1	252722026	*
PHM3034.3	1	255553191	*
kip1.3	1	255577993	*
PHM14475.7	1	256245118	*
glb1.2	1	257415499	*
PZA01588.1	1	258495441	*
PZB02476.1	1	261275416
PZA02985.5	1	262339533	*
PZA03457.1	1	262715518	*
PZA00356.8	1	263637986	*
tb1.20	1	264847406
d8.3	1	265199938	*
PZB01725.2	1	266953775
PZA00364.2	1	268082543
PZA02278.1	1	270002291	*
PZA02698.3	1	272318990	*
PZA00698.4	1	273531917
PZA00030.11	1	275076662
PHM13362.3	1	275984322	*
PZA01978.23	1	276645374	*
PZA03188.3	1	280719787	*
PZA02214.7	1	281553204
PHM595.30	1	281818347	*
PZA03020.8	1	282044048	*
PZA00978.1	1	282929327	*
PHM3563.17	1	284043921	*
PZA00245.20	1	284407240
PHM18705.23	1	284564734	*
PZB01403.1	1	285273845	*
PZB01400.5	1	285364179
PZA00894.7	1	285891341	*
PZA03305.7	1	286642714	*
PZA02044.1	1	290807362	*
PZB02502.1	1	291032576
PHM13191.6	1	291461055	*
PZA00276.18	1	292092865	*
PZA00991.2	1	292560596	*
PZA00235.9	1	292728976	*
PZA00623.3	1	293632633	*
PZA02359.10	1	293907804	*
PHM9807.9	1	294311411	*
PZA01068.1	1	294472123	*
PZA00343.31	1	294646235	*
PHM1275.22	1	294904743	*
PZA00050.9	1	295459549
PHM673.33	1	295656485	*
PZA00243.25	1	295771335	*
PZA00856.2	1	295785198
PHM1317.17	1	297288411
PZA01807.1	1	297315711	*
PHM7616.35	1	298082533	*
PZB01937.3	1	298413352
PHM4752.14	1	298874066	*
PHM4951.8	2	1174438	*
PHM5817.15	2	1220908	*
PZA03423.2	2	1919088
PHM1511.14	2	2483832	*
PZB02366.1	2	2483926
PHM13440.13	2	2527344	*
PZA02681.8	2	2795242	*
PZA00902.1	2	3069068	*
PHM4429.7	2	3167148	*
PZB01233.5	2	3375853
PHM5535.8	2	4043425	*
PZA00172.12	2	4177515	*
PHM2601.5	2	4624088
PHM12952.13	2	4883487	*
PHM3334.4	2	5053894	*
PZA02208.1	2	5834410	*
PZA02081.1	2	5923120
PZA00237.2	2	6041506
PZA01935.10	2	6470320	*
PZA03747.1	2	7473644	*
PZA03748.2	2	7480688
PHM12979.9	2	9037148	*
PZB00517.2	2	9400673
PZB00901.4	2	9401003	*
PZB00901.3	2	9401317	*
PZA02272.3	2	9917183	*
PHM14783.16	2	9939631	*
PZA00620.2	2	10429605
PZA00176.8	2	10533421
PHM482.23	2	11103489	*
PHM482.27	2	11103552	*
PZA03336.3	2	11193471
zfl2.9	2	12544790	*
PZA00108.4	2	13779970	*
PZA01753.1	2	14751136	*
PZA00311.4	2	14818161
PZA02337.4	2	15507941	*
PZA03559.1	2	15810363	*
PZA03442.1	2	18125201
PZB01930.1	2	18382312
PHM5031.9	2	18430626	*
PHM4425.25	2	19837545	*
PZA03228.4	2	20042412	*
PZA03415.1	2	20954124
PZA00349.4	2	21201222
PZA00590.1	2	21991241	*
PZA01879.1	2	22196255	*
PZA00471.2	2	22429044
PZA01755.1	2	25230561	*
PZB02035.1	2	27403823
PZA03568.1	2	27790383	*
PZA01374.1	2	28316042	*
PZA03121.2	2	29977973
PHM4586.12	2	30113086	*
PZA01336.1	2	31394426	*
PHM4780.38	2	31494364	*
PZB00078.1	2	33043784	*
PZA00061.1	2	33824834
PZA02378.7	2	35040818	*
PZA02496.1	2	40814083	*
PHM10404.8	2	40967991	*
PZA03233.2	2	41493088
PZA00598.1	2	43661714
PZB00183.4	2	43923473	*
PZB01370.1	2	44880958
PZA02450.1	2	47575949	*
PZA01820.1	2	48526239	*
PZA02774.1	2	49160699	*
PZA03629.1	2	51784790	*
PZA00635.7	2	59600768	*
PHM10321.11	2	62802971	*
PZB02176.1	2	64269519
PZA03478.1	2	66533369
PZA03410.1	2	68655603
PZA00170.1	2	69623218
PZA03358.4	2	74221735
PZA01902.1	2	89520665	*
PZA02977.4	2	98726572
PHM4880.179	2	103494149	*
PHM13360.13	2	107146579	*
PZA00485.2	2	121241431	*
PHM3626.3	2	125642617	*
PHM4620.24	2	141942553	*
PZA00029.17	2	144528184	*
PZA03211.6	2	148837605	*
PZA01280.2	2	149428645	*
PZA01537.2	2	150984061	*
PZA01232.1	2	155868024	*
PZA02939.10	2	157152464	*
PHM1613.19	2	158767674	*
PZA01321.1	2	164561951	*
PZA02371.6	2	165837357	*
PZA03692.1	2	166659759	*
PHM635.23	2	167349862	*
PZA01638.1	2	168860136	*
PZA00515.10	2	169265278	*
PZA00637.6	2	169524491	*
PZA00495.5	2	170377814	*
PZA03644.1	2	170899849	*
vdac1a.1	2	173767689	*
PZA03659.1	2	173848095	*
PZA00224.4	2	176000581	*
PZA03184.2	2	179826439	*
PZA02890.4	2	187225134	*
PHM5060.12	2	190717664
PZA02984.10	2	191411576	*
PHM3055.9	2	192602324	*
PZA00824.2	2	193996904	*
PHM793.25	2	194696039	*
PHM3668.12	2	195555350	*
PZA02017.1	2	195834649	*
PHM7953.11	2	195938696	*
PZA02731.1	2	197109533	*
PHM16125.47	2	199411414	*
PZB01103.2	2	200020987	*
PZB02007.1	2	204931342
PZA02077.1	2	206554635	*
PZA01885.2	2	206881202	*
PZA00390.7	2	206974778	*
PZA02964.7	2	208276510	*
PHM2094.31	2	208384197	*
PZB00772.7	2	208388467	*
PZA03602.1	2	209504204	*
PZA02456.1	2	210924384	*
PZA00804.1	2	212078562	*
PZA02680.1	2	213668709	*
PZA03169.2	2	214423503
PZA02418.2	2	214647155	*
PZA00527.10	2	216833071	*
PHM499.19	2	217788377
PZA02012.7	2	218280503	*
PZA02453.1	2	219554914	*
PZA01991.3	2	220397345	*
PZA02564.2	2	220938475	*
PZB01013.1	2	222280720	*
PZA02266.3	2	225835345	*
PZA01895.1	2	225848026	*
PZA02727.1	2	227921381	*
PZA02170.1	2	231190390
PHM3094.23	2	231709772	*
PZD00022.5	2	233128511	*
PZA03577.1	2	233876337	*
PZA03321.4	2	234574991	*
PHM343.7	3	1233789	*
PZA00309.1	3	1240310	*
PHM4259.5	3	1699893	*
PZA00615.3	3	1882848
PZA02090.1	3	4138512	*
PZD00038.2	3	4824781	*
PZA02678.1	3	5232441	*
PZA00100.10	3	5480277	*
PZA03527.1	3	5748473	*
PZA00749.1	3	6733476	*
PHM15475.27	3	7218902	*
PZB01947.1	3	7410041
PZA03525.1	3	7428374
PZA02098.2	3	8109842	*
PHM7672.7	3	9124219	*
PZA01765.1	3	9598936	*
PZA03009.6	3	11414383
PZA00508.2	3	11895613	*
PZA03309.1	3	18361979
PHM4145.18	3	21098404	*
PZA00645.1	3	27040373
PHM2343.25	3	27981649	*
PZA00210.1	3	29693561	*
PHM2766.14	3	31062080	*
PZA03054.5	3	31695534	*
PZA01473.1	3	32080895	*
PZA00348.11	3	32449584	*
PZA02255.2	3	33226251	*
PHM2776.11	3	35163248	*
PZA02276.14	3	35986862
zb21.1	3	37536931	*
PZA00297.2	3	39992968	*
PZA01114.2	3	40198671	*
PHM13473.12	3	42534072	*
PHM15899.9	3	43868122	*
PHM1960.37	3	45731544	*
PZA00581.3	3	48747913	*
PZA00279.2	3	52804070	*
PZA01447.1	3	53549251	*
PZA03119.1	3	54127608	*
PZA00265.6	3	55946581	*
PZA00627.1	3	56747948
PZA02589.1	3	57360226	*
PHM12153.9	3	57612577	*
PZA00509.1	3	57966892	*
PZA03242.1	3	58616503
PZA02699.1	3	63847564	*
PZA00414.28	3	64730607
PZA00286.1	3	65074690
PZA02134.3	3	66922282	*
PHM5502.31	3	67284067	*
PHM2439.25	3	69892464
PZA00109.4	3	82173052	*
PZB00137.1	3	87822753
PZA02742.1	3	97441783	*
PZA02645.2	3	101980017	*
PZA02299.16	3	103386170	*
PZA00707.9	3	110715954	*
PZA02619.1	3	120046370
PHM2290.12	3	121884166	*
PZA03730.1	3	122632051
PZA03198.3	3	123785072	*
PHM2501.24	3	124522248
PHM15449.10	3	125077922	*
PZA00413.20	3	125192432	*
PZD00015.5	3	133481473	*
PZA02888.3	3	134850306
PZA03264.1	3	136356797
PHM1745.16	3	140079003	*
PHM4339.79	3	141920024	*
PZA00920.1	3	142821031	*
PZB02044.1	3	144466243	*
PHM1626.34	3	155258820
PZA00827.1	3	155566732	*
PZB01683.2	3	156252241
PZA00828.2	3	157646430	*
PHM9914.11	3	159996138	*
PZA00667.2	3	161516227	*
PZA01396.1	3	164833462	*
PZA00186.4	3	165800340	*
PHM2885.31	3	165901548	*
PZB01933.1	3	167581102
PHM1959.26	3	168443563	*
PZD00027.2	3	169757334	*
PZA02402.1	3	169771952	*
PZA03032.19	3	171364540	*
PZA00783.1	3	171821889	*
PHM656.16	3	172047249
PZA02212.1	3	174550726	*
PZA02584.6	3	175390285
PZA01962.12	3	178229838	*
PZA02654.3	3	178773618	*
PZA00482.10	3	180294773
PHM1675.29	3	180341088	*
PZA03733.1	3	180532218	*
ba1.8	3	181362717
zb27.1	3	185290956	*
PZA03647.1	3	185318331	*
PZA00494.2	3	186179390	*
PZA00236.7	3	189437413
PHM351.36	3	189553290	*
PZA01228.2	3	189861328	*
PZA02458.7	3	190243977
PHM824.17	3	190451804	*
PZA03744.1	3	191864249	*
PHM13673.53	3	192236275	*
PZB01223.1	3	192865017
PZA00071.2	3	194292587
PZB01109.1	3	194643731	*
PZA01035.1	3	195407061	*
PZA00308.24	3	196191461	*
PZA01457.1	3	196870325	*
PZA02122.9	3	197797720	*
PHM5716.60	3	198309265	*
PZA02317.9	3	198470971
PZA01501.1	3	199272204	*
PHM2919.23	3	199886409	*
PZA03154.4	3	202364110	*
PZA03458.1	3	203318583	*
PHM9672.9	3	204296020
PZA00538.15	3	206889707	*
PHM8828.7	3	207472609
PZA02516.1	3	208180034	*
PHM3352.21	3	208711875	*
PZA02616.1	3	210161536	*
PZB01457.1	3	212725801	*
PHM13742.5	3	213606180	*
sh2.21	3	214840195	*
PHM1600.31	3	214887907	*
PZA00750.1	3	215844497	*
PZA01154.1	3	216028207	*
PHM3342.31	3	216028374	*
PZA02665.2	3	216624570	*
PZA01233.1	3	216768577	*
PZA02514.1	3	216915474	*
PZA02824.4	3	217329672	*
PZA02668.2	3	218119861	*
PZA00219.7	3	219309085	*
PZA03360.1	3	219587062
PHM2672.19	3	219860052	*
PHM15964.16	3	221986592	*
PZA00316.10	3	223513639	*
PZA01688.3	3	223670423	*
PZA01360.3	3	223867414	*
PZA00143.5	3	224903492
PHM2423.33	3	227682146	*
PZA00088.3	3	228614270	*
PZA02423.1	3	229178560	*
PZB01460.1	3	229544509
PHM1971.20	4	2265349	*
PHM1184.26	4	2637083	*
PZA03106.1	4	2846701
PZA03107.1	4	2851089
PHM14235.17	4	3069171	*
PHM2438.28	4	3548007	*
PZA02509.15	4	3904858
PZB02080.1	4	4980568
PHM3963.33	4	5459125	*
PHM3301.28	4	5659518	*
PZA00436.7	4	6401332	*
PZA00683.4	4	6612213	*
PHM2388.27	4	7239089	*
PZA00975.1	4	9733859	*
PZA02358.1	4	11329241	*
PZA02138.1	4	11856247	*
PHM2518.28	4	12618115
PHM16788.6	4	13581955	*
PHM2524.4	4	13585212	*
PHM259.11	4	14326091	*
PHM8527.2	4	17307041	*
PHM687.25	4	17483462	*
PHM8283.23	4	18446785
PZA01240.2	4	19461323
MZB00125.2	4	21025093
PZA01422.3	4	24475394	*
PHM4901.9	4	26467663
PHM2159.8	4	28981480	*
PZA02457.1	4	29031200	*
PZA03643.1	4	29209351
PZA03043.14	4	32099732
PHM3112.5	4	32968749	*
PHM15427.11	4	33862684	*
PZA01106.3	4	35051622	*
PZA01713.4	4	35384247	*
PZA03247.1	4	35769506	*
PZA00125.8	4	36047549
PZA03385.1	4	37067373	*
PZA01751.2	4	37185517	*
PHM14717.2	4	40517665	*
su1.9	4	41049511
PHM1283.14	4	41198528
PZA03338.6	4	47240708
PZB01944.3	4	52956385
PHM3587.6	4	59448994	*
PZA01759.1	4	60429503	*
PZA00726.10	4	60768063	*
PHM14055.6	4	60768111	*
bt2.7	4	66290994	*
PZA03706.1	4	73077404
PZA03254.1	4	73176932	*
PZA03586.1	4	73307190
PZA03587.1	4	73311260	*
PZA03597.1	4	74239902	*
PZA03270.2	4	76122802	*
PZA00218.1	4	78946415	*
PZA03564.1	4	86797748	*
PZA03203.2	4	90203822	*
PZA00104.1	4	93812507	*
PZA03231.1	4	104160525	*
PZA03536.1	4	107751353	*
PZA03376.1	4	120655021
PZB00093.7	4	122795990
PZA03717.1	4	123452834	*
PZA03409.1	4	128632208	*
PZB01689.2	4	129831472
fea2.3	4	132734721	*
PZA02027.1	4	132975471	*
PZA03459.1	4	134292522	*
PHM1505.31	4	143162745	*
PZA03174.3	4	146943236
PZA03152.3	4	147044805	*
PZA02982.7	4	148401277	*
PZA03317.1	4	149531093	*
PZA02992.15	4	149588842	*
PHM15864.8	4	150662732	*
PZA00057.2	4	155043539	*
PZB00229.1	4	156289496
PZA01926.1	4	158126191	*
PZA00453.2	4	166281188	*
PZA01289.1	4	169608659	*
PZA03308.3	4	170217116
PHM3155.14	4	170467673	*
PZA00271.1	4	171613440	*
PZA01658.1	4	172269192	*
PZA01477.3	4	172301064	*
PHM2006.57	4	173687544	*
PZB02464.1	4	177670291
PZD00030.2	4	177976082	*
PHM3637.14	4	179758341	*
PZA01976.9	4	179871677	*
PZA01637.3	4	180273993
PHM14618.11	4	180315663	*
PZA03445.1	4	182713785
PZA01766.1	4	183610048	*
PZA01954.1	4	184373943	*
PZA00941.2	4	185562016	*
PZA00344.10	4	193202013	*
PZB01461.1	4	194092995	*
PZA00332.5	4	194749287	*
PHM4348.16	4	197459875	*
PZA00193.2	4	197964459	*
PZA01790.1	4	202245921	*
PZA03205.1	4	202883367	*
PZA01810.2	4	203767481	*
PZA01566.1	4	204764426	*
PZA02421.1	4	205427981	*
PZA02614.2	4	206188976	*
PZA02779.1	4	207114208	*
PHM1684.20	4	209047447	*
PZA03720.2	4	210235939
PZA01332.2	4	212893509	*
PZA03081.1	4	215393350	*
PZB01021.1	4	216310538	*
PZA02479.1	4	218367682	*
PZA00155.1	4	220885121	*
PZA03155.3	4	222233297	*
PZA00878.2	4	226223649	*
PZA00636.7	4	226884613	*
PZA00399.11	4	229644826	*
PZA00521.3	4	234783765	*
PZA00694.6	4	235779015	*
PZA00209.4	4	236488577
PZA02155.1	4	237336600	*
PHM5780.15	4	237583793	*
PZA00513.1	4	238553534	*
PHM5599.20	4	239237605	*
PHM18386.29	4	240105203	*
PHM5665.26	4	240769341	*
PZA00936.1	4	241050436	*
PHM2100.21	4	241723132	*
PZA03322.5	4	242019440	*
PZA03322.3	4	242019760	*
PHM13084.4	4	243558960
PZA03598.1	4	243936876	*
PZA01905.12	4	244087450	*
PHM4310.112	4	244087971	*
PZA02239.12	4	244721608	*
PZA00682.2	4	244992844	*
PZA02862.3	4	245035454	*
PZA00282.19	4	245123514	*
PZA03762.1	4	245131700
PZB00125.1	4	245854872
PZA01887.1	5	656148	*
PZA02367.1	5	862416	*
PZA01983.1	5	1037243	*
PZA00818.1	5	1047009	*
PHM3061.315	5	1621791
PZA00191.5	5	2123914	*
PZA01438.1	5	2690742	*
PHM3714.12	5	2930514	*
PZB01352.6	5	3142800
PHM5359.10	5	3376550	*
PZA01570.1	5	3533995	*
PHM13122.43	5	4190804	*
PZA03304.2	5	4293466
PHM14671.9	5	5231199	*
PZA00089.3	5	5267091
PZA02653.12	5	5917587	*
PHM789.16	5	6784311	*
PZA02462.1	5	6820571	*
PZB00054.3	5	7086096	*
PHM3137.17	5	7487050	*
PZB01993.2	5	7831265
PZB00094.1	5	7946002	*
PHM533.46	5	7956824	*
PZA01371.1	5	8220010	*
PZA01925.1	5	8598835	*
PZA00865.1	5	9279777	*
PZB00079.4	5	11737636	*
PZA03678.1	5	11904119
PZA03092.7	5	11992705	*
PZA00112.5	5	13664679	*
PZA00985.1	5	13981667	*
PZA01327.1	5	15056528	*
PZA01523.1	5	16208240	*
PZA00517.7	5	18240488	*
PZA03226.3	5	20089946	*
PZA03340.2	5	20201009	*
PHM5484.22	5	21449633	*
PHM13942.7	5	21461779	*
PZA03298.1	5	21811793
PZA01427.1	5	23135578	*
PHM565.31	5	24242002	*
PZA00934.2	5	30064518	*
PZA02113.1	5	30239292	*
PZA00801.1	5	31528260	*
PZB00869.4	5	32366193	*
PHM4647.8	5	32599447	*
PHM16854.3	5	34587029	*
PZA00981.3	5	37030384	*
PZA00449.2	5	37511797
PZA00996.1	5	37788653	*
PHM3691.18	5	37794899	*
PHM12992.5	5	38502372	*
PZA03217.2	5	41024758
PZA00629.21	5	42492559
PHM3402.11	5	47757634	*
PZA02207.1	5	49203492	*
PZA00401.6	5	55324262
PZA00805.1	5	57507670	*
PHM2769.43	5	57831576	*
PZA00522.12	5	57933548	*
PZA00222.7	5	58576757	*
PHM2614.14	5	58734149
PHM1870.20	5	59299993	*
PZA02676.2	5	60072336	*
PZB01115.3	5	60964334	*
PZA01050.1	5	63415425	*
PHM4165.14	5	65741535	*
PHM13675.17	5	66811586	*
PZA03356.1	5	66971925
PZB01112.1	5	68419652	*
PZA01349.2	5	69319346	*
PZA02525.1	5	69392049	*
PHM5798.39	5	71095193	*
PZA01303.1	5	72408251	*
PZA03594.1	5	76513050
PZA02818.6	5	77679565	*
PZA01779.1	5	81227637	*
PZA00273.5	5	83357444	*
PZA01693.1	5	83544273	*
PHM15776.214	5	86631945
PHM2348.66	5	87895872	*
PZA00643.13	5	91096945	*
PZA00881.1	5	97952638	*
PZA00067.10	5	145121179	*
PZB01017.1	5	158032440	*
PZA01608.1	5	158599491	*
PZA01796.1	5	160321846	*
PZA00148.3	5	164230168	*
PZA02981.2	5	166468431	*
ae1.8	5	167884630	*
PZA01763.2	5	168080654	*
PZA00674.4	5	168637782
PZA02641.2	5	168924728	*
PZA00255.14	5	169719641	*
PHM6910.187	5	169853895	*
PZA02040.2	5	171389174	*
PZA00300.14	5	171688876	*
PZA03704.1	5	171869817
PZA00987.1	5	172230823	*
PZA01410.1	5	172682963	*
PHM13696.9	5	175367030	*
PZA03714.1	5	175463023	*
PZD00056.3	5	176459414
PHM4964.187	5	177058338
PZA01304.1	5	178584058	*
PHM1899.157	5	179060561	*
PZA02633.4	5	179953106	*
PZA02408.2	5	180413515	*
PZA02209.2	5	180428220	*
PHM5337.18	5	180611413	*
PZA03324.1	5	181256363	*
PZA01575.1	5	182337304	*
PZA03452.6	5	182823983	*
PZA02629.16	5	183705562
PZB02033.2	5	184588852
PZA03161.1	5	185596991
PZA02383.1	5	189143556	*
PZA02751.1	5	190026246	*
PZA02426.1	5	191642443	*
PZA02411.3	5	192326110	*
PHM532.23	5	193208321	*
PHM4616.8	5	197018389	*
PZA03024.16	5	198534153	*
PZA01142.4	5	199697937	*
PZA02820.17	5	200813183	*
PZA01265.1	5	201139510	*
PZA02060.1	5	202342720	*
PZA02667.1	5	202777978	*
PZA00395.2	5	202847197	*
PHM3512.186	5	203434263	*
PZA00980.1	5	203778507	*
PZA02068.1	5	204198466	*
PHM563.9	5	204993639	*
PZB00686.2	5	205811393
PZA02099.3	5	206329295	*
PZA00545.26	5	206665095	*
PZA00963.3	5	207273479	*
PZA02015.11	5	207464707	*
PZA03167.5	5	207603495	*
PZA01680.3	5	208901002	*
PZA03339.2	5	210890886	*
PZA02390.1	5	211884165	*
PHM3612.19	5	212483471	*
PZA00408.7	5	214442805
PHM13639.13	5	214953143	*
PZA02769.1	5	215505432	*
PZA01060.1	5	216431558	*
PHM112.8	6	1853126	*
PZA02260.2	6	1864735	*
PZA00606.3	6	2379148
PZA00606.4	6	2379238	*
PZA03003.11	6	6321806
PZA03290.1	6	9243581
PHM15961.13	6	9561803
PZA00503.5	6	12075777
PZA03047.12	6	20837504	*
PZA00440.15	6	22403926	*
PZA00440.1	6	22404308	*
PZA02948.24	6	25035450	*
PZA03588.2	6	25189392
PZA03063.21	6	25335225	*
PZA01901.1	6	30864632	*
PZA01509.1	6	31892075	*
PZA00462.2	6	36605421
PZA00489.1	6	51443123
PZA03120.1	6	57774238	*
PZA01527.1	6	58469514	*
PZA02714.5	6	60418862
PZA00582.4	6	62407447
PHM757.30	6	64367577	*
PZA03389.1	6	72018274
PZA03667.1	6	78308523
PHM1572.17	6	79813339	*
PZA00427.3	6	79815961	*
PHM14522.5	6	79816260	*
PZB01092.5	6	80278446
PZB01092.4	6	80278795
PZA00543.12	6	80534129
PZB00711.3	6	80876967
PZA03069.4	6	81808364	*
PZA03069.8	6	81808446	*
PZA02606.1	6	82066396	*
PZA03296.7	6	83064683
PZB01009.2	6	84665035	*
PZA00022.2	6	84752003
PZA00006.17	6	85125129	*
PZA03523.2	6	87791607
PHM12904.7	6	88691499	*
PZA00214.1	6	91704092	*
PHM8909.12	6	91883155	*
PZB01881.11	6	93263819
PZA03488.1	6	95789142	*
PZA03467.1	6	95793885
PZA00942.2	6	102566000	*
PZB01658.2	6	102953670
PZB01658.1	6	102953833	*
PZA03461.1	6	107548070	*
PZB00857.2	6	113382607
PZA00182.4	6	113705211
PZA01029.1	6	114031392	*
PZA01589.2	6	117238344
PZA01736.1	6	118221555	*
PZA00382.17	6	118741714	*
PHM13451.15	6	119239746	*
PZA01055.1	6	120059553	*
lac1.3	6	120230802	*
PHM1190.3	6	120234344	*
PZA00571.1	6	120679943	*
PZA00003.11	6	121839592
PZA01729.1	6	123998706	*
PZA00473.5	6	124407006	*
PZA01591.1	6	125113941	*
PHM4904.16	6	125725871	*
PHM4870.7	6	127420558	*
PHM12794.47	6	128476466	*
PZD00011.1	6	132084997
PZA01884.1	6	132316835	*
PHM3438.2	6	133843693
PZA02262.3	6	135105656	*
PZA02328.5	6	137254358	*
PHM15665.22	6	137479344	*
PZA01072.1	6	137479485	*
PZA00086.8	6	137611569
PZA02187.2	6	139105889	*
PZA02187.1	6	139106115	*
PZA03068.11	6	140541768
PZA03546.1	6	140894136
PZA02478.7	6	141111650	*
PHM2555.21	6	141491718
PZA02673.1	6	142648706	*
PZA03333.2	6	144141516
PZB01308.2	6	144744222
PZB01308.1	6	144744486	*
PZB02514.2	6	146163960
PZA02247.1	6	146544292	*
PZA03745.1	6	147142571
PHM11985.27	6	147389036	*
PZA01144.1	6	147820659	*
PZA01342.2	6	148798630	*
PZA02436.1	6	149251173	*
PZA02472.2	6	149648334	*
PHM15251.5	6	153123234	*
PHM15251.3	6	153123339	*
PZA01672.1	6	154495634	*
PHM4662.153	6	155390787	*
PZA03646.1	6	155618820
PZA03027.12	6	156645239	*
PHM5794.13	6	156740198	*
PZA00223.4	6	156740239	*
PHM597.18	6	157943848	*
PHM597.12	6	157944068	*
PHM4748.16	6	158540019	*
PHM16607.11	6	160156483	*
PZB01569.10	6	160748446
PZB01569.8	6	160748710
PZB01569.7	6	160749024	*
PHM4503.25	6	161137975	*
PZA00266.7	6	161570136	*
PZA00266.5	6	161570166
PZA01468.1	6	161663671	*
PHM2108.61	6	161663814	*
PZB01388.1	6	161663864
PZA03151.2	6	162212234
PHM3056.28	6	162996794	*
PHM7922.8	6	163120296	*
PZA00889.2	6	163201925	*
PZA00821.1	6	163933232	*
PZA01960.1	6	163967598	*
PZA02688.2	6	164081101	*
PZB01222.1	6	164419435	*
PZA03449.4	6	164631982
PZA02141.1	6	164999362	*
PHM2658.129	6	164999578	*
PHM5361.13	6	166687965	*
PZA00910.1	6	166688213	*
PHM5529.7	6	167120728	*
PHM5529.4	6	167120845
PHM3466.69	6	167148384	*
PZA01875.1	6	167148576	*
PHM4468.13	6	167527305	*
PZA02815.25	6	167883450	*
PZA03503.1	7	186034
PZA03504.1	7	254079
PZD00057.2	7	2091465
PZD00057.3	7	2092320
PZA02035.5	7	2585198	*
PZB01960.1	7	3671344
PZB01482.3	7	3671477
PZB01083.4	7	4242242
PZB01083.2	7	4242495
PHM9241.13	7	5101361	*
PHM3078.12	7	5963009	*
PZA01909.2	7	6437808	*
PZA01909.1	7	6437899	*
PZA03757.1	7	7166948
PHM2691.32	7	7947901	*
PHM2691.31	7	7947949	*
PZB02215.5	7	9143417
PZB02215.4	7	9143742
PZA03617.1	7	11012790
PZB02542.2	7	11017732
PZB02542.1	7	11017979
PZA02872.1	7	13058813	*
PZB01612.2	7	14349513
PZA00398.4	7	15154697
PZB01228.2	7	15335337
PZB01228.4	7	15335586
PZA00256.27	7	17397414	*
PZA03623.1	7	20237594
PZA03624.2	7	20238502
PHM4080.15	7	20240404	*
PZA03344.2	7	22002659	*
PZA02870.1	7	28029614
PHM4285.20	7	29199495
PHM15501.9	7	32876504	*
PZA00132.17	7	33979080	*
PZA00260.1	7	36392777
PHM4353.31	7	36392983	*
PZA03687.1	7	40409236	*
PZA03565.2	7	43623648
PZA00084.2	7	43948264	*
PZA01230.1	7	46238189	*
PZA03722.1	7	47326043
PZA01936.4	7	47568917	*
PZA02612.1	7	48612205	*
PZA03363.1	7	49538583	*
PZA01445.1	7	53160767	*
PZA03676.1	7	61311203
PZA03676.2	7	61311400
PZB00635.1	7	63353441
PZA01607.1	7	68051112	*
PHM4818.15	7	68051404	*
PHM904.21	7	69232215	*
PZA03386.1	7	70374926
PZA00418.2	7	71717601	*
PHM12830.14	7	71717792	*
PZA03645.1	7	73892322	*
PZA03645.2	7	73892439
PZA02291.1	7	74938517	*
PZA01210.2	7	75098939	*
PZA01210.1	7	75099046	*
PZA02018.1	7	86401923	*
PZA03471.1	7	88353859
PZA01933.3	7	98070498	*
PZA01933.2	7	98070808
PZB00109.2	7	100492526
PZA02236.1	7	101321750	*
PZA03143.4	7	103263787
PZA03149.4	7	103354216
PZB00175.6	7	104898621
PZB01186.3	7	119650174
PZB02139.1	7	122111720
PZA01946.6	7	123601649
PZA01946.7	7	123601837	*
PZA00986.1	7	123609597	*
PZA02352.1	7	124598905	*
PHM5766.12	7	128365217	*
PZA02643.1	7	128365318	*
PZA03583.1	7	128404558	*
PZA01542.1	7	129793873	*
PZD00054.1	7	130488434	*
PZA00040.19	7	130808986
PZB00752.1	7	131103240	*
PZA03739.1	7	133371379
PZA03738.2	7	133372193
PZA00655.1	7	133818011
PZA00111.10	7	133825874	*
PZA02449.13	7	134847920	*
PZA03727.1	7	137207288
PZA03728.1	7	137207838	*
PZA03258.2	7	137628516
PZA03166.1	7	137632654	*
PZA02854.13	7	137834376	*
PHM9162.135	7	137834663	*
PZA00405.7	7	138551298	*
PZA00405.6	7	138551416	*
PZA03574.1	7	141322980
PZA00504.2	7	142135807
PZA02722.1	7	143285700	*
PZA03162.1	7	144482928
PHM6608.5	7	145056405
PZA03176.4	7	151510758	*
PZA02959.12	7	151622947
PZA03329.1	7	152631991
PZA02386.2	7	154594107	*
PHM1912.23	7	155970264	*
PHM1912.20	7	155970323	*
PHM424.13	7	156125140	*
PZA03544.4	7	157154717
PZD00043.3	7	158733204
PZA00795.1	7	159417489	*
PZA00474.14	7	160099493
PZB01238.3	7	161167688	*
PZB00597.1	7	161517855
PZA02373.1	7	161618509	*
PHM7898.10	7	161993743	*
PHM10225.15	7	162173638	*
PZA00496.1	7	162222117
PZA01533.2	7	162381818	*
PZA00505.6	7	162531284	*
PZA03368.1	7	162878175
PZA01414.1	7	163380515	*
PZA01028.2	7	164853203	*
PZA00386.4	7	164941738	*
PZA00386.2	7	164941881
PZB02448.2	7	165247457
PZB00123.1	7	165248088
PZA00695.3	7	165518207	*
PZB00605.1	7	165995045	*
PZB00605.3	7	165995315
PZA00423.16	7	167060647
PZA00103.20	7	167737216
PZA01744.1	7	168991227	*
PZA00424.1	7	169017514	*
PZB02070.1	7	169215983
PZA01044.1	7	169409684	*
PZA02274.1	7	169955290	*
PZA02388.1	8	169137	*
PHM5218.14	8	1876323	*
PZA02174.2	8	4101256	*
PZA01600.2	8	4235232	*
PZA03316.3	8	4766814
PZA01623.3	8	5112203	*
PZA00368.1	8	5632308	*
PZA00058.1	8	5966657	*
PHM12963.16	8	6412387	*
PHM4711.14	8	6659560	*
PHM2487.6	8	8236274	*
PZA01601.1	8	8404207	*
PZA03178.1	8	11602213	*
PZA01691.1	8	11620274	*
PHM9695.8	8	12401723	*
PHM1447.89	8	13649893	*
PZA02955.3	8	14721554	*
PZB01977.2	8	17433938
PHM5158.13	8	18455269	*
PZA02454.2	8	18466403	*
PHM1978.111	8	21859513	*
PZA03526.1	8	22275720
PZA01186.1	8	22423379
PZB01475.2	8	22632465
PZD00034.3	8	23005247
PZA00758.1	8	23796464	*
PHM2350.17	8	23985819	*
PHM2502.24	8	24557179
PZA03510.1	8	31589795
PZA02927.1	8	34077450
PZB00041.3	8	44555525
PZA00498.5	8	48775713	*
PZA01209.1	8	52678845	*
PZA02203.1	8	55008669	*
PZA03126.1	8	59949306
PZA00417.3	8	60100774
PHM4968.10	8	63529968	*
PZA00793.2	8	64421988	*
PZA00379.2	8	65657055	*
PHM4552.6	8	67931578	*
PZA03451.1	8	68477778
PZA01257.1	8	68789720	*
PHM11114.7	8	70899841	*
PHM12796.6	8	71992210
PZA01470.1	8	72801790	*
PZA03035.5	8	76419367
PZA00452.1	8	78017677
PZA01301.1	8	82235752
PZA01363.2	8	82582575	*
PZA02522.1	8	82710229	*
PZA01297.1	8	82856261	*
PHM1534.45	8	82856619	*
PZA02683.1	8	90837982	*
PZA03736.1	8	93829354
PHM5235.8	8	94414978	*
PHM3978.104	8	99959088	*
PZA00908.2	8	99959553	*
PZA03135.1	8	100564485	*
PZA02019.1	8	100932328	*
PZA03579.2	8	105795595
PHM4134.8	8	105795742	*
PZA03543.2	8	107830952
PZA01972.14	8	111333947	*
PZA03012.7	8	115257396	*
PHM934.19	8	116786833	*
PZA02748.3	8	117273146	*
PZA03637.1	8	118439775	*
PHM5805.19	8	120860173	*
PZB01385.3	8	122233767
PZB02155.1	8	123272935	*
PZA01038.1	8	123599285	*
PZB00592.1	8	123929882
PHM10525.9	8	124752624	*
PZA00419.1	8	125230104
PZA00118.5	8	126155082	*
PZB02534.4	8	128277017
PZA03612.3	8	128613870
PZA01049.1	8	129044327	*
PHM5468.25	8	129163361	*
PZA03395.3	8	130388436
PHM1668.12	8	133149270
PHM4203.11	8	133529939	*
PZA00766.1	8	133775220	*
PHM15784.5	8	134140811
PZB01389.1	8	134723842
PHM15744.10	8	134813437	*
PHM523.21	8	136015581
PZA00090.1	8	137480769	*
LYCE.1	8	137569277
PZA02011.1	8	140212456	*
PZA03608.2	8	141276260
PZA00142.3	8	142887078
PZA00429.1	8	144443084	*
PZB01454.1	8	145713853	*
PZA03650.1	8	146342067	*
PZA00686.8	8	146670143
PHM4757.14	8	151452567	*
PZA03153.3	8	151468701
PZA03182.5	8	152155087	*
PHM4677.11	8	152554790	*
PZA00951.1	8	154672041	*
PHM12749.13	8	155071379	*
PZA00018.5	8	155326020
PHM15278.6	8	155484031	*
PZA03698.1	8	155571435	*
PZA01741.1	8	156061850	*
PHM2805.37	8	156069634	*
PZA01857.1	8	156100505	*
PZA00838.2	8	158949206	*
PHM3465.6	8	159478546	*
PZA00706.16	8	159897914	*
PZB00811.1	8	160536300	*
PZA00675.1	8	161460108	*
PZA03592.3	8	161817408
PHM1834.47	8	162446230	*
PZA02746.2	8	163067200	*
PZB00700.1	8	163492038
PHM4560.54	8	163565429	*
PZA00020.5	8	164113892	*
PHM2714.11	8	164369201	*
PZA01316.1	8	164369718	*
PHM3213.11	8	164417169
PZA00001.8	8	164795650
PHM4786.9	8	164795880	*
PZA01964.29	8	166984405	*
PHM14046.9	8	169471006	*
PZB01057.4	8	169540271
PZA03202.2	8	169912459
PZA00189.23	8	170014475	*
PHM14104.23	8	170632002	*
PHM3337.23	8	170750982	*
PHM3312.23	8	170971974	*
PZA00760.1	8	171099906	*
PZA03537.1	8	171581059
PHM2749.10	8	171703522	*
PZA02281.3	8	172057947	*
PZB01872.1	8	172323589
PHM3925.79	9	3955378	*
PZD00036.2	9	6992336	*
PZA00410.2	9	7118843
PZA00285.3	9	8620530	*
PZA01799.2	9	9885845	*
PZA01799.1	9	9885916	*
PHM11946.19	9	9886093	*
sh1.11	9	11339891	*
sh1.12	9	11340882	*
PHM1218.6	9	11342096	*
PZA01195.3	9	11345280	*
PHM151.25	9	11586122
PZA00466.1	9	11972467	*
PZA01386.3	9	12214341	*
PHM5181.10	9	15582065	*
PZA02702.1	9	16228585	*
PZD00049.4	9	16960510
zmm3.1	9	16966211
PZA03416.7	9	16980092	*
PHM9374.5	9	17653676	*
PHM7584.9	9	18683737	*
PHM7584.7	9	18683799	*
PZA00860.1	9	18684111	*
PHM5185.13	9	18803841	*
PZA01272.1	9	18804328
PZA03058.22	9	19293027	*
PZA03058.21	9	19293212	*
PZB00736.2	9	20516063
PHM12527.5	9	21518609	*
PHM697.21	9	21993146	*
PZB01042.7	9	22040626
ZHD1.1	9	22042681	*
zb7.2	9	22042764
PZB00547.3	9	23215090	*
PZB00544.1	9	23215722
PZB00540.3	9	23217350	*
PZA01999.3	9	23217376	*
PZB01110.6	9	24028336	*
PZB01110.1	9	24028795
PZB01963.2	9	24376691
PZB01963.6	9	24376844
PZA02648.2	9	25654718	*
PZA03113.5	9	26513930
PZA03113.4	9	26514229
PZA00693.3	9	28318787	*
PZB00959.1	9	28529745	*
PHM229.15	9	30003189	*
PZB00235.1	9	34649218
PHM2101.21	9	34889555	*
PZA02878.13	9	37421825	*
PZA03469.1	9	42852818	*
PZA00589.10	9	43692524	*
PZB00014.1	9	46590628	*
PZB01114.6	9	60776013
PZA03473.1	9	63987988
PZA03476.1	9	69462173
PZA01791.2	9	77467426	*
PZA03759.2	9	80446877
PZA03758.1	9	80499825
PZB00761.1	9	83959651	*
PZA01861.1	9	85740054	*
PZA02545.1	9	88057165	*
PZA03595.2	9	90435062
PZA03596.1	9	90436248	*
PZA01281.2	9	96454213	*
PZA00947.1	9	96885738	*
PZB01899.1	9	98502843	*
PZB01899.2	9	98503020
PZA03253.1	9	103719503
PZB00967.2	9	104333938
PZA00225.8	9	104537847	*
PHM13183.12	9	104710976	*
PHM145.18	9	105835707
PZB01358.1	9	106774837	*
PZB01358.4	9	106774862
PZB01358.3	9	106774925
PZB01358.2	9	106775093
PZB01652.1	9	106850855
PZA00152.1	9	107106870	*
PHM2278.86	9	108864060	*
PHM3997.50	9	109548128	*
PZA00015.5	9	109909820	*
PZA03470.1	9	110522534	*
PZB01913.1	9	110629231
PZB01869.4	9	111935545
PZB01869.1	9	111935626
PZA02613.1	9	116763482	*
PZA02325.4	9	117870773	*
PZB01292.3	9	117895038
PZA01819.1	9	118511506	*
PZB01432.1	9	124067176
PZA00840.1	9	124112589	*
PZA00060.2	9	124619423	*
PZA00213.19	9	126584377	*
PZB02504.3	9	128442195
PHM3330.25	9	128515174	*
PZA02111.1	9	130251868	*
PHM3502.17	9	130958297	*
PZB00207.1	9	131405940
PZA02235.14	9	132119630	*
PHM7916.4	9	132762904	*
PZB00126.1	9	133389153
PZB00643.1	9	133448740
PZB00750.3	9	133448843
PZA01096.1	9	133450713	*
PHM4689.49	9	135151857	*
PZB00118.1	9	135841794
PHM1766.1	9	136401627	*
PZA02252.2	9	136597740	*
PZA01369.1	9	140926271	*
PHM816.29	9	142044016	*
PZD00055.1	9	142271281	*
PZA02197.1	9	142430556	*
PZA00323.3	9	142499873	*
PHM4604.18	9	142925413	*
PZA01715.2	9	142948449	*
PZA02381.1	9	144723067	*
PZA00912.2	9	145148200	*
PHM7931.5	9	145807763
PHM4303.16	9	146470665	*
PZA00832.1	9	147131097	*
PZA00708.3	9	147381231	*
PHM1911.173	9	148570003	*
PHM13681.12	9	148713045	*
PZA03573.2	9	150137969
PZA03573.1	9	150138200	*
PZA03572.2	9	150138962
PZA00184.4	9	151289826
PZA03332.1	10	838978
PZA02221.20	10	1948030	*
PZA01313.2	10	3598262	*
PHM3631.47	10	4191766
PZA02095.10	10	5119007	*
PHM2828.83	10	6121374	*
PHM5740.9	10	8773358	*
PZA01451.1	10	8927858	*
PZA01883.2	10	8950935	*
PZB01301.5	10	9748559	*
PHM15331.16	10	10432605	*
PZA00463.3	10	13546326	*
PZA01642.1	10	14703451	*
PZA02961.6	10	16264897	*
PHM3922.32	10	17722938	*
PZA02470.2	10	18714209	*
PZA00079.1	10	18903460	*
PZA02853.11	10	25966022	*
PZA00552.5	10	26982159
PZA02443.8	10	29194886	*
PHM4066.11	10	41187565	*
PZB01178.1	10	42369806
PZA03342.2	10	43936126
PZA03491.1	10	45411880	*
PHM1812.32	10	47708135	*
PHM3931.17	10	50501338	*
PHM8352.7	10	54868268
PZA01597.1	10	61603189	*
PZA00562.4	10	61763079
PZA00409.17	10	62062819	*
PZA01677.1	10	70797556	*
PZA03480.1	10	70920991
PZA02941.7	10	71120345	*
PZA00933.3	10	71215273	*
PHM2770.19	10	72565410	*
PZA00475.25	10	75521139
PZA01877.2	10	77492186	*
PZB02029.1	10	78146208
PHM9266.21	10	80634220
PZA03157.2	10	81756839
PZB00409.1	10	84002430	*
PZA00587.3	10	84518272
PZA03170.2	10	85296853
PZA00337.4	10	86327620	*
PHM12990.15	10	86998232	*
PZA00814.1	10	87194491	*
PZA03351.1	10	89122261
PZA03472.1	10	91694256
PZA00400.3	10	98866690	*
PZB01206.2	10	99238136
PHM537.22	10	99471668	*
PHM12625.18	10	106622276	*
PHM18195.6	10	106780623	*
PZA01292.1	10	109633741	*
PZA01919.2	10	111260278	*
PZA02128.3	10	111608788	*
PZA02587.16	10	117007276
PZA01089.1	10	117372550	*
PHM13687.14	10	117796822	*
PZA02219.2	10	118308828	*
PZA01141.1	10	120539983	*
PZA03713.1	10	121489957	*
PHM557.21	10	122517810	*
PHM2270.15	10	122667719
PZB02227.4	10	123742392
PZA03196.1	10	124005403	*
PZA00866.2	10	124203565	*
PZA01005.1	10	124613813	*
PZB01412.2	10	126573429
PZA03071.15	10	128463270
PZA03115.1	10	130351968
PZA01241.2	10	130452676	*
PZA02320.1	10	132256848	*
PZB01997.1	10	132732388
PZB01111.8	10	134034407	*
PZB01111.7	10	134034686
PZA03398.1	10	134805853
PZA01456.2	10	135928293
PHM18513.156	10	136530988	*
PHM15868.56	10	137132183	*
PZA02663.1	10	137627429	*
PZA01995.2	10	139616614	*
PZA03607.1	10	141828531	*
PZA03606.1	10	141829598	*
PZA03605.1	10	141830532	*
PZA03604.1	10	141831767	*
PZA03603.1	10	141832715	*
PZA00727.14	10	142854624
PZA02969.9	10	143676084	*
PZA02049.1	10	144025574	*
PZA03343.1	10	144108807
PHM5435.25	10	144239494	*
PZA01073.1	10	144549995	*
PHM3309.8	10	144752780	*
PZB01471.3	10	145850365
PZA01001.2	10	146538889	*
PZA02578.1	10	146553963	*
PHM3844.14	10	146554012	*
PZA00062.4	10	146999711	*
PZA00678.1	10	147762925
PHM10750.26	10	148332525	*
PZA02527.2	10	148488692	*
PZA03402.1	10	148816538
# Physical positions presented here are according to the maize accessioned golden path version 1 for B73 (AGP_v1).
